# Supplementary material for: A Novel 3D Fibril Force Assay Implicates Src in Tumor Cell Force Generation in Collagen Networks
Source: PLoS One. 2013 Mar 11;8(3):e58138. doi: 10.1371/journal.pone.0058138 (PMC3594227; doi:10.1371/journal.pone.0058138)
Supplement: File S1 — Contains all Matlab files used in the 3D traction force calculations and a detailed protocol for creation of the 3D fibrillar collagen gel adhered to a polyacrylamide gel system in a MatTek 6-well glass-bottom dish. (ZIP) [file pone.0058138.s012.zip]

Archive with 42 entries (37 files):
- Protocol and Matlab Files/
- Protocol and Matlab Files/.DS_Store
- __MACOSX/
- __MACOSX/Protocol and Matlab Files/
- __MACOSX/Protocol and Matlab Files/._.DS_Store
- Protocol and Matlab Files/3D Collagen on PAA Traction Force General Protocol.doc
- __MACOSX/Protocol and Matlab Files/._3D Collagen on PAA Traction Force General Protocol.doc
- Protocol and Matlab Files/Tractionforce3d Matlab Files/
- Protocol and Matlab Files/Tractionforce3d Matlab Files/calcQ.m
- __MACOSX/Protocol and Matlab Files/Tractionforce3d Matlab Files/
- __MACOSX/Protocol and Matlab Files/Tractionforce3d Matlab Files/._calcQ.m
- Protocol and Matlab Files/Tractionforce3d Matlab Files/disp2stress.asv
- __MACOSX/Protocol and Matlab Files/Tractionforce3d Matlab Files/._disp2stress.asv
- Protocol and Matlab Files/Tractionforce3d Matlab Files/disp2stress.m
- __MACOSX/Protocol and Matlab Files/Tractionforce3d Matlab Files/._disp2stress.m
- Protocol and Matlab Files/Tractionforce3d Matlab Files/extrapdisp.m
- __MACOSX/Protocol and Matlab Files/Tractionforce3d Matlab Files/._extrapdisp.m
- Protocol and Matlab Files/Tractionforce3d Matlab Files/imdist.m
- __MACOSX/Protocol and Matlab Files/Tractionforce3d Matlab Files/._imdist.m
- Protocol and Matlab Files/Tractionforce3d Matlab Files/sub_CalcReferencePosition.asv
- __MACOSX/Protocol and Matlab Files/Tractionforce3d Matlab Files/._sub_CalcReferencePosition.asv
- Protocol and Matlab Files/Tractionforce3d Matlab Files/sub_CalcReferencePosition.m
- __MACOSX/Protocol and Matlab Files/Tractionforce3d Matlab Files/._sub_CalcReferencePosition.m
- Protocol and Matlab Files/Tractionforce3d Matlab Files/sub_filter_deformation_vectors.m
- __MACOSX/Protocol and Matlab Files/Tractionforce3d Matlab Files/._sub_filter_deformation_vectors.m
- Protocol and Matlab Files/Tractionforce3d Matlab Files/sub_pkfnd.asv
- __MACOSX/Protocol and Matlab Files/Tractionforce3d Matlab Files/._sub_pkfnd.asv
- Protocol and Matlab Files/Tractionforce3d Matlab Files/sub_pkfnd.m
- __MACOSX/Protocol and Matlab Files/Tractionforce3d Matlab Files/._sub_pkfnd.m
- Protocol and Matlab Files/Tractionforce3d Matlab Files/track2disp.m
- __MACOSX/Protocol and Matlab Files/Tractionforce3d Matlab Files/._track2disp.m
- Protocol and Matlab Files/Tractionforce3d Matlab Files/Track2Stress_3D_BATCH_ANALYSIS.asv
- __MACOSX/Protocol and Matlab Files/Tractionforce3d Matlab Files/._Track2Stress_3D_BATCH_ANALYSIS.asv
- Protocol and Matlab Files/Tractionforce3d Matlab Files/Track2Stress_3D_BATCH_ANALYSIS.m
- __MACOSX/Protocol and Matlab Files/Tractionforce3d Matlab Files/._Track2Stress_3D_BATCH_ANALYSIS.m
- Protocol and Matlab Files/Tractionforce3d Matlab Files/Track2Stress_3D_BATCH_AUTORUN.asv
- __MACOSX/Protocol and Matlab Files/Tractionforce3d Matlab Files/._Track2Stress_3D_BATCH_AUTORUN.asv
- Protocol and Matlab Files/Tractionforce3d Matlab Files/Track2Stress_3D_BATCH_AUTORUN.m
- __MACOSX/Protocol and Matlab Files/Tractionforce3d Matlab Files/._Track2Stress_3D_BATCH_AUTORUN.m
- Protocol and Matlab Files/Tractionforce3d Matlab Files/window2.m
- __MACOSX/Protocol and Matlab Files/Tractionforce3d Matlab Files/._window2.m
- __MACOSX/Protocol and Matlab Files/._Tractionforce3d Matlab Files
