# Supplementary material for: A Novel 3D Fibril Force Assay Implicates Src in Tumor Cell Force Generation in Collagen Networks
Source: PLoS One. 2013 Mar 11;8(3):e58138. doi: 10.1371/journal.pone.0058138 (PMC3594227; doi:10.1371/journal.pone.0058138)
Supplement: File S1 — Contains all Matlab files used in the 3D traction force calculations and a detailed protocol for creation of the 3D fibrillar collagen gel adhered to a polyacrylamide gel system in a MatTek 6-well glass-bottom dish. (ZIP) [file pone.0058138.s012.zip › Protocol and Matlab Files/Tractionforce3d Matlab Files/calcQ.m]

function Q=calcQ(z,h,EM,nu,nr,dx,D)
%function Q=calcQ(xy,z,h,EM,nu)
%Calculate the matrix Q = P(h)/M(z) in fourier space.  As described in Xu
%et al PNAS (2010)
%
% INPUTS:
% z:  distance of the observation plane above the zero displacment surface
% h:  thickness of the film
% EM: Youngs Modulus
% nu: Poisson's ration
% nr: number of rows and columns across field (must be square)
% dx: distance between succesive rows and columns
% D(optional): number of dimensions you ahve displacements for.  If D=2 it assumes
% you have x and y and that the z component of the stress is zero
% OUTPUTS:
% Q(i,j).Q:  a  scalar field showing the values of Qij in fourier
% space
% Q(i,j).Qinv a  scalar field showing the values of the inverse of Qij in fourier
% space
%CREATED
%   YX 05/2009, based on calculation of Larry Wilen
%MODIFIED
%   Ye Xu, Eric Dufresne 10/20/2009 to include 2D stuff
%   Eric Dufresne, 10/11/2010, to pull out the expontentials from sinh and
%   cosh to stabilize numerics for thick films/stuff very near a surface


nrow=nr;
ncol=nrow;

fov=dx*nr;

%create grid in Fourier space

N = nrow;
n = floor(N/2);%/2;
% ncenter = n+1;
L =fov/2;
% L =fov;
% n = N;
% eps=1e-200;
% Matrix range [-N,N]

if mod(N,2)==1
    ncenter=n+1;
 a = repmat(linspace(-n*pi/L,n*pi/L,N),[N,1]);
 b = repmat((linspace(-n*pi/L,n*pi/L,N))',[1,N]); 
else
    ncenter=n-1;
 a = repmat(linspace(-(n-1)*pi/L,(n)*pi/L,N),[N,1]);
 b = repmat((linspace(-(n-1)*pi/L,(n)*pi/L,N))',[1,N]); 
end


k = sqrt(a.*a+b.*b);

%construct matrix M(z) (in fourier space)

    Mz(1,1).M = (((3-4*nu)*a.^2+4*(1-nu)*b.^2).*(1 - exp(-2*k*z))./(4*k.^3*(1-nu)))+((a.^2*z).*(1 + exp(-2*k*z))./(4*k.^2*(1-nu)));
    Mz(1,2).M = (-b.*a./(4*k.^3*(1-nu))).*(1 - exp(-2*k*z))+(b.*a*z./(4*k.^2*(1-nu))).*(1 + exp(-2*k*z));
    Mz(1,3).M = complex(0,-z*a.*(1 - exp(-2*k*z))./(2*k*(1-2*nu)));

    Mz(2,1).M = -b.*a.*(1 - exp(-2*k*z))./(4*k.^3*(1-nu))+b.*a.*z.*(1 + exp(-2*k*z))./(4*k.^2*(1-nu));
    Mz(2,2).M = ((3-4*nu)*b.^2+4*(1-nu)*a.^2).*(1 - exp(-2*k*z))./(4*k.^3*(1-nu))+b.^2*z.*(1 + exp(-2*k*z))./(4*k.^2*(1-nu));
    Mz(2,3).M = complex(0,-z*b.*(1 - exp(-2*k*z))./(2*k*(1-2*nu)));
    Mz(3,1).M = complex(0,-z*a.*(1 - exp(-2*k*z))./(4*k*(1-nu)));
    Mz(3,2).M = complex(0,-z*b.*(1 - exp(-2*k*z))./(4*k*(1-nu)));

    Mz(3,3).M = (3-4*nu)*(1 - exp(-2*k*z))./(2*k*(1-2*nu))-z*(1 + exp(-2*k*z))/(2*(1-2*nu));
    
%construct matrix M(h) (in fourier space)

    Mh(1,1).M = (((3-4*nu)*a.^2+4*(1-nu)*b.^2).*(1 - exp(-2 *k * h) )./(4*k.^3*(1-nu)))+((a.^2*h).*(1 + exp(-2*k*h))./(4*k.^2*(1-nu)));
    Mh(1,2).M = (-b.*a./(4*k.^3*(1-nu))).*(1 - exp(-2 *k * h) )+(b.*a*h./(4*k.^2*(1-nu))).*(1 + exp(-2*k*h));
    Mh(1,3).M = complex(0,-h*a.*(1 - exp(-2 *k * h) )./(2*k*(1-2*nu)));

    Mh(2,1).M = -b.*a.*(1 - exp(-2 *k * h) )./(4*k.^3*(1-nu))+b.*a*h.*(1 + exp(-2*k*h))./(4*k.^2*(1-nu));
    Mh(2,2).M = ((3-4*nu)*b.^2+4*(1-nu)*a.^2).*(1 - exp(-2 *k * h) )./(4*k.^3*(1-nu))+b.^2*h.*(1 + exp(-2*k*h))./(4*k.^2*(1-nu));
    Mh(2,3).M = complex(0,-h*b.*(1 - exp(-2 *k * h) )./(2*k*(1-2*nu)));
    Mh(3,1).M = complex(0,-h*a.*(1 - exp(-2 *k * h) )./(4*k*(1-nu)));
    Mh(3,2).M = complex(0,-h*b.*(1 - exp(-2 *k * h) )./(4*k*(1-nu)));
    Mh(3,3).M = (3-4*nu)*(1 - exp(-2 *k * h) )./(2*k*(1-2*nu))-h*(1 + exp(-2*k*h))/(2*(1-2*nu));
    
%construct matrix N(h) (in fourier space)
    
    Nh(1,1).N = a.^2*h.*(1 - exp(-2 *k * h) )./(4*k*(1-nu))+(1 + exp(-2*k*h));
    Nh(1,2).N = b.*a*h.*(1 - exp(-2 *k * h) )./(4*k*(1-nu));
    Nh(1,3).N =complex(0,-a.*(1 - exp(-2 *k * h) )./(2*k*(1-2*nu))-h*a.*(1 + exp(-2*k*h))./(2*(1-2*nu)));
    Nh(2,1).N = b.*a*h.*(1 - exp(-2 *k * h) )./(4*k*(1-nu));
    Nh(2,2).N = b.^2*h.*(1 - exp(-2 *k * h) )./(4*k*(1-nu))+(1 + exp(-2*k*h));
    Nh(2,3).N = complex(0,-b.*(1 - exp(-2 *k * h) )./(2*k*(1-2*nu))-h*b.*(1 + exp(-2*k*h))./(2*(1-2*nu)));
    Nh(3,1).N = complex(0,-a.*(1 - exp(-2 *k * h) )./(4*k*(1-nu))-h*a.*(1 + exp(-2*k*h))./(4*(1-nu)));
    Nh(3,2).N = complex(0,-b.*(1 - exp(-2 *k * h) )./(4*k*(1-nu))-h*b.*(1 + exp(-2*k*h))./(4*(1-nu)));
    Nh(3,3).N = -k*h.*(1 - exp(-2 *k * h) )./(2*(1-2*nu))+(1 + exp(-2*k*h));
    
%construct matrix P(h) = A1.*M + A2.*N (in fourier space)


    
    Ph(1,1).P = complex(0,a).*Mh(3,1).M + Nh(1,1).N;
    Ph(1,2).P = complex(0,a).*Mh(3,2).M + Nh(1,2).N;
    Ph(1,3).P = complex(0,a).*Mh(3,3).M + Nh(1,3).N;
    Ph(2,1).P = complex(0,b).*Mh(3,1).M + Nh(2,1).N;
    Ph(2,2).P = complex(0,b).*Mh(3,2).M + Nh(2,2).N;
    Ph(2,3).P = complex(0,b).*Mh(3,3).M + Nh(2,3).N;
    Ph(3,1).P = complex(0,nu*a).*Mh(1,1).M + complex(0,nu*b).*Mh(2,1).M + (1-nu)*Nh(3,1).N;
    Ph(3,2).P = complex(0,nu*a).*Mh(1,2).M + complex(0,nu*b).*Mh(2,2).M + (1-nu)*Nh(3,2).N;
    Ph(3,3).P = complex(0,nu*a).*Mh(1,3).M + complex(0,nu*b).*Mh(2,3).M + (1-nu)*Nh(3,3).N;
    
%construct inversion of matrix M

    %determinant of M
    dtMz = Mz(1,1).M.*( Mz(2,2).M.*Mz(3,3).M - Mz(3,2).M.*Mz(2,3).M)...
            - Mz(1,2).M.*(Mz(2,1).M.*Mz(3,3).M - Mz(3,1).M.*Mz(2,3).M ) ...
            + Mz(1,3).M.*(Mz(2,1).M.*Mz(3,2).M - Mz(3,1).M.*Mz(2,2).M);
    
    %inversion of determinant
     invdtMz = 1./dtMz;
    
    %inverse of matrix M    
    Mzinv(1,1).M = invdtMz .* (Mz(2,2).M.*Mz(3,3).M - Mz(2,3).M.*Mz(3,2).M);
    Mzinv(1,2).M = invdtMz .* (Mz(1,3).M.*Mz(3,2).M - Mz(1,2).M.*Mz(3,3).M );
    Mzinv(1,3).M = invdtMz .* (Mz(1,2).M.*Mz(2,3).M - Mz(1,3).M.*Mz(2,2).M );
    Mzinv(2,1).M = invdtMz .* (Mz(2,3).M.*Mz(3,1).M - Mz(2,1).M.*Mz(3,3).M );
    Mzinv(2,2).M = invdtMz .* (Mz(1,1).M.*Mz(3,3).M - Mz(1,3).M.*Mz(3,1).M );
    Mzinv(2,3).M = invdtMz .* (Mz(1,3).M.*Mz(2,1).M - Mz(1,1).M.*Mz(2,3).M );
    Mzinv(3,1).M = invdtMz .* (Mz(2,1).M.*Mz(3,2).M - Mz(2,2).M.*Mz(3,1).M );
    Mzinv(3,2).M = invdtMz .* (Mz(1,2).M.*Mz(3,1).M - Mz(1,1).M.*Mz(3,2).M );
    Mzinv(3,3).M = invdtMz .* (Mz(1,1).M.*Mz(2,2).M - Mz(1,2).M.*Mz(2,1).M );
    
%construct matrix Q=P*M-1
    
    for i=1:3
        for j=1:3
            Q(i,j).Q = Ph(i,1).P.*Mzinv(1,j).M + Ph(i,2).P.*Mzinv(2,j).M + Ph(i,3).P.*Mzinv(3,j).M;
            Q(i,j).Q = exp( k * (h-z) ).* Q(i,j).Q;
        end
    end
%replace the Q element where k=0;    


    Q(1,2).Q(ncenter,ncenter) = 0;
    Q(1,3).Q(ncenter,ncenter) = 0;
    Q(2,1).Q(ncenter,ncenter) = 0;
    Q(2,3).Q(ncenter,ncenter) = 0;
    Q(3,1).Q(ncenter,ncenter) = 0;
    Q(3,2).Q(ncenter,ncenter) = 0;
    Q(1,1).Q(ncenter,ncenter) = 1/z;
    Q(2,2).Q(ncenter,ncenter) = 1/z;
    Q(3,3).Q(ncenter,ncenter) = (1-nu)/z;


%multiply by some factors on stress

for i = 1:3
    Q(1,i).Q = Q(1,i).Q * EM/(2*(1+nu));
    Q(2,i).Q = Q(2,i).Q * EM/(2*(1+nu));
    Q(3,i).Q = Q(3,i).Q * EM/((1+nu)*(1-2*nu));
end


%CONSTRACT THE INVERSE OF MATRIX Q: Qgreen

%construct inversion of matrix Ph

    %determinant of P
    dtPh = Ph(1,1).P.*( Ph(2,2).P.*Ph(3,3).P - Ph(3,2).P.*Ph(2,3).P)...
            - Ph(1,2).P.*(Ph(2,1).P.*Ph(3,3).P - Ph(3,1).P.*Ph(2,3).P ) ...
            + Ph(1,3).P.*(Ph(2,1).P.*Ph(3,2).P - Ph(3,1).P.*Ph(2,2).P);
    
    %inversion of determinant
     invdtPh = 1./dtPh;
 %   invdtMz=conj(dtMz)./( dtMz.*conj(dtMz) + 1e-6*mean(mean(dtMz.*conj(dtMz))));
    
    %inverse of matrix M    
    Phinv(1,1).P = invdtPh .* (Ph(2,2).P.*Ph(3,3).P - Ph(2,3).P.*Ph(3,2).P);
    Phinv(1,2).P = invdtPh .* (Ph(1,3).P.*Ph(3,2).P - Ph(1,2).P.*Ph(3,3).P );
    Phinv(1,3).P = invdtPh .* (Ph(1,2).P.*Ph(2,3).P - Ph(1,3).P.*Ph(2,2).P );
    Phinv(2,1).P = invdtPh .* (Ph(2,3).P.*Ph(3,1).P - Ph(2,1).P.*Ph(3,3).P );
    Phinv(2,2).P = invdtPh .* (Ph(1,1).P.*Ph(3,3).P - Ph(1,3).P.*Ph(3,1).P );
    Phinv(2,3).P = invdtPh .* (Ph(1,3).P.*Ph(2,1).P - Ph(1,1).P.*Ph(2,3).P );
    Phinv(3,1).P = invdtPh .* (Ph(2,1).P.*Ph(3,2).P - Ph(2,2).P.*Ph(3,1).P );
    Phinv(3,2).P = invdtPh .* (Ph(1,2).P.*Ph(3,1).P - Ph(1,1).P.*Ph(3,2).P );
    Phinv(3,3).P = invdtPh .* (Ph(1,1).P.*Ph(2,2).P - Ph(1,2).P.*Ph(2,1).P );
    
%construct matrix Q=M*P-1
    
    for i=1:3
        for j=1:3
            Q(i,j).Qinv = Mz(i,1).M.*Phinv(1,j).P + Mz(i,2).M.*Phinv(2,j).P + Mz(i,3).M.*Phinv(3,j).P;
            Q(i,j).Qinv = exp(k * (z - h) ) .* Q(i,j).Qinv;
        end
    end
    
   
    Q(1,2).Qinv(ncenter,ncenter) = 0;
    Q(1,3).Qinv(ncenter,ncenter) = 0;
    Q(2,1).Qinv(ncenter,ncenter) = 0;
    Q(2,3).Qinv(ncenter,ncenter) = 0;
    Q(3,1).Qinv(ncenter,ncenter) = 0;
    Q(3,2).Qinv(ncenter,ncenter) = 0;
    Q(1,1).Qinv(ncenter,ncenter) = z;
    Q(2,2).Qinv(ncenter,ncenter) = z;
    Q(3,3).Qinv(ncenter,ncenter) = z/(1-nu);
    

for i=1:3
    Q(i,1).Qinv = Q(i,1).Qinv /(EM/(2*(1+nu)));
    Q(i,2).Qinv = Q(i,2).Qinv /(EM/(2*(1+nu)));
    Q(i,3).Qinv = Q(i,3).Qinv /(EM/((1+nu)*(1-2*nu)));
end

%if D=2 then only use first 2x2 of Qinv
if nargin==7 & D==2
    Q3=Q;
    for i=1:2
        for j=1:2
            Q2(i,j).Qinv=Q3(i,j).Qinv;
        end
    end
    det = Q2(1,1).Qinv.*Q2(2,2).Qinv - Q2(1,2).Qinv.*Q2(2,1).Qinv;
    Q2(1,1).Q = Q2(2,2).Qinv  ./det;
    Q2(1,2).Q = -Q2(1,2).Qinv./det;
    Q2(2,1).Q = -Q2(2,1).Qinv./det;
    Q2(2,2).Q = Q2(1,1).Qinv./det;
    Q=Q2;
end

end
