# Supplementary material for: A Novel 3D Fibril Force Assay Implicates Src in Tumor Cell Force Generation in Collagen Networks
Source: PLoS One. 2013 Mar 11;8(3):e58138. doi: 10.1371/journal.pone.0058138 (PMC3594227; doi:10.1371/journal.pone.0058138)
Supplement: File S1 — Contains all Matlab files used in the 3D traction force calculations and a detailed protocol for creation of the 3D fibrillar collagen gel adhered to a polyacrylamide gel system in a MatTek 6-well glass-bottom dish. (ZIP) [file pone.0058138.s012.zip › Protocol and Matlab Files/Tractionforce3d Matlab Files/disp2stress.m]

function s = disp2stress(u,Q)
%calculate force on surface in each pixel from displacements sampled in a
%place below
%F(sigma) = Q.*F(u)
%created
%   Ye Xu 05/2009
%modified by 
%   Ye Xu and Eric Dufresne 10/20/2009
%   Ye Xu and Eric Dufresne 10/22/2009 to handle normal force = 0
%   assumption
%INPUTS: 
% u      a structure array such that u(i).u  is a scalar field giving the
% displacement in the ith direction, where the 3rd direction is orthogonal
% to the substrate surface.  If u is 2D then it automatticlly assumes that 
% the stress in the z-direction is zero
% Q      the output of calcQ. 
%OUTPUT
% s      a structure array such that s(i).s  is a scalar field giving the
% force/unit area in the ith direction, where the 3rd direction is orthogonal
% to the substrate surface
% 

D = length(u);

for i=1:D
 u(i).U=fftshift(fft2(u(i).u));
end

    for i=1:D
        s(i).S=0;
        for j=1:D
            shft=0;
            s(i).S = s(i).S+circshift(Q(i,j).Q,[shft,shft]) .* u(j).U ;
        end
    end
    
    
    
    for i=1:D

         s(i).s =ifft2(fftshift(circshift(s(i).S,[1,1])),'symmetric');
    
    end
end
