# Supplementary material for: A Novel 3D Fibril Force Assay Implicates Src in Tumor Cell Force Generation in Collagen Networks
Source: PLoS One. 2013 Mar 11;8(3):e58138. doi: 10.1371/journal.pone.0058138 (PMC3594227; doi:10.1371/journal.pone.0058138)
Supplement: File S1 — Contains all Matlab files used in the 3D traction force calculations and a detailed protocol for creation of the 3D fibrillar collagen gel adhered to a polyacrylamide gel system in a MatTek 6-well glass-bottom dish. (ZIP) [file pone.0058138.s012.zip › Protocol and Matlab Files/Tractionforce3d Matlab Files/imdist.m]

% IMDIST
% returns distance of a given pixel from center of an mxm array
% inpsired by IDL function DIST
% Created by Eric Dufresne: 06/10/2002
% Modified by ERD 5/2005 to use native circshift.m

function out = imdist(m)

% %create a row with squared distance from center
%  x = 0:(m-1) ;
%  cent = (m-1)/2;
%  x2 = (x-cent).^2;
%  out=zeros(m,m);
%  for i=1:m
%      out(i,:)=sqrt((i-1-cent)^2+x2);
%  end
%  if m/2==floor(m/2)
%     out=circshift(out,[m/2,m/2]);
%  else
%     out=circshift(out,[(m+1)/2,(m+1)/2]);
%  end


dy=repmat((1:m)'-m/2,1,m);
dx=dy';
out=sqrt(dx.^2+dy.^2);
