# Supplementary material for: A Novel 3D Fibril Force Assay Implicates Src in Tumor Cell Force Generation in Collagen Networks
Source: PLoS One. 2013 Mar 11;8(3):e58138. doi: 10.1371/journal.pone.0058138 (PMC3594227; doi:10.1371/journal.pone.0058138)
Supplement: File S1 — Contains all Matlab files used in the 3D traction force calculations and a detailed protocol for creation of the 3D fibrillar collagen gel adhered to a polyacrylamide gel system in a MatTek 6-well glass-bottom dish. (ZIP) [file pone.0058138.s012.zip › Protocol and Matlab Files/Tractionforce3d Matlab Files/sub_CalcReferencePosition.m]

% By Jamie Polackwich
% Georgetown University 7/2012
% rjpolackwich@gmail.com
%--------------------------------------------------------------------------

% Construct artificial reference position using median position and construct structure w/ track coords &
% displacements
function disp = sub_CalcReferencePosition(Tracks,RefStatus)

if strcmp(RefStatus,'NoRef') == 1,
    
    tp = max(Tracks(:,4));
    
elseif strcmp(RefStatus,'Ref') == 1,
    
    tp = max(Tracks(:,4)) - 1;
    
else 0;
end

numids = max(Tracks(:,5));
numpts = tp*numids;

%Remove tracks that are not present for the whole dataset
ndel=0;
for id=1:numids
    ind = find(Tracks(:,5)==id);
    if length(ind)<(tp);
        Tracks(ind,:)=[];
        ndel=ndel+1;
    end
end
display(['deleting ',int2str(ndel),'/',int2str(numids) ' incomplete trajectories']);

%Determine median position for each bead to create artificial reference position at tp=1
refpoints = []; tracklist = double(Tracks);
for j=1:numids
    tseries = [];
    tseries = tracklist(1:tp,1:3);
    
    %take median of x y z, store in medpoints = #id x 3
    refpoints(j,:) = median(tseries,1);
    
    %clear holders, concatenate tracklist
    clear tseries;
    tracklist(1:tp,:) = [];
end

%Create structure disp w/field r
for k = 1:tp+1 %adding new reference timepoint calculated above
    if k == 1
        disp(k).r = refpoints; %set reference as timepoint 1
        disp(k).dr = zeros(size(refpoints)); %zero displacement field
    else
    tgroup = (k-1):tp:numpts;
    %create coordinate field
    disp(k).r = Tracks(tgroup,1:3);
    %create displacement field
    disp(k).dr = Tracks(tgroup,1:3) - refpoints;
    
    end
end


    
 
    
    
    
    
    
