# Supplementary material for: A Novel 3D Fibril Force Assay Implicates Src in Tumor Cell Force Generation in Collagen Networks
Source: PLoS One. 2013 Mar 11;8(3):e58138. doi: 10.1371/journal.pone.0058138 (PMC3594227; doi:10.1371/journal.pone.0058138)
Supplement: File S1 — Contains all Matlab files used in the 3D traction force calculations and a detailed protocol for creation of the 3D fibrillar collagen gel adhered to a polyacrylamide gel system in a MatTek 6-well glass-bottom dish. (ZIP) [file pone.0058138.s012.zip › Protocol and Matlab Files/Tractionforce3d Matlab Files/sub_filter_deformation_vectors.m]

function [deform_data_filtered] = sub_filter_deformation_vectors(deform_data,p_analysis)

Ax = deform_data(:,1);
By = deform_data(:,2);
counter = 1;

for i=1:size(deform_data,1)

x_c = deform_data(i,1);  % the x-coordinate of the i-th deformation point
y_c = deform_data(i,2);  % the y-coordinate
dx = deform_data(i,3);   % the x-deformation
dy = deform_data(i,4);   % the y-deformation
cc = deform_data(i,5);   % the correlation coefficient

if p_analysis.gridblock*p_analysis.pixelsize > 0.6
% Find 3x3 Neighborhood of x_c and y_c
x_find = find(Ax>=x_c-p_analysis.gridblock & Ax<=x_c+p_analysis.gridblock);
y_find = find(By>=y_c-p_analysis.gridblock & By<=y_c+p_analysis.gridblock);
else
% Find 5x5 Neighborhood of x_c and y_c
x_find = find(Ax>=x_c-2*p_analysis.gridblock & Ax<=x_c+2*p_analysis.gridblock);
y_find = find(By>=y_c-2*p_analysis.gridblock & By<=y_c+2*p_analysis.gridblock);
end

if cc~=0 && ~isempty(x_find) && ~isempty(y_find),
    
n_ind = y_find(y_find>x_find(1) & y_find<x_find(end));

% Get Neighborhood
x_n = deform_data(n_ind,3);
y_n = deform_data(n_ind,4);
cc_n = deform_data(n_ind,5);
    
% Calculate MEDIAN of Neighborhood

x_n = x_n(~isnan(x_n)); % do I need that?
y_n = y_n(~isnan(y_n));
cc_n = cc_n(~isnan(cc_n));
x_n(cc_n==0) = [];
y_n(cc_n==0) = [];

if isempty(x_n), x_n = 0; end
if isempty(y_n), y_n = 0; end
if isempty(cc_n), cc_n = 0; end

x_n_median = median(x_n);
y_n_median = median(y_n);
cc_n_median = median(cc_n);

% Filter Amplitudes and Angles

[th, dr] = cart2pol(dx,dy);
[th_n,r_n] = cart2pol(x_n,y_n);
r_n_median = median(r_n);
th_n_median = median(th_n);


if isnan(cc) || cc < p_analysis.xcorr_thres || dr > p_analysis.amplitude || dr > 5*r_n_median || dr < r_n_median/2.5 || th > th_n_median+pi/3 || th < th_n_median-pi/3 || isnan(dr);
    dx = x_n_median;
    dy = y_n_median;
    cc = cc_n_median;
    counter = counter+1;
end
        
end

xdeform_data_filtered(i) = dx;
ydeform_data_filtered(i) = dy;
cdeform_data_filtered(i) = cc;

end

filtered_ratio = counter/i;
deform_data_filtered = deform_data;
deform_data_filtered(:,3) = xdeform_data_filtered;
deform_data_filtered(:,4) = ydeform_data_filtered;
deform_data_filtered(:,5) = cdeform_data_filtered;

disp(['Ratio of filtered vectors = ',num2str(filtered_ratio)]);
