# Supplementary material for: A Novel 3D Fibril Force Assay Implicates Src in Tumor Cell Force Generation in Collagen Networks
Source: PLoS One. 2013 Mar 11;8(3):e58138. doi: 10.1371/journal.pone.0058138 (PMC3594227; doi:10.1371/journal.pone.0058138)
Supplement: File S1 — Contains all Matlab files used in the 3D traction force calculations and a detailed protocol for creation of the 3D fibrillar collagen gel adhered to a polyacrylamide gel system in a MatTek 6-well glass-bottom dish. (ZIP) [file pone.0058138.s012.zip › Protocol and Matlab Files/Tractionforce3d Matlab Files/track2disp.m]

function disp=track2disp(tracks)
%d=track2disp(tracks)
%tracks: output of track.m [x,y, t, id] or [x,y,z,t,id]
%output:  astructure d, containing all positions and displacements for each
%time.  
%disp(t).r: positions at time t,  
%disp(t).dr: displacements at time t relative to t=1
%NOTE:
% this code rejects all particles that are not present at all time points.
%CREATED BY ERD January 2009

[r, c] = size(tracks);
if c==4
    d=2;
else
    d=3;
end

ti=min(tracks(:,d+1));
%make first time 1
if ti~=1
    tracks(:,d+1)=tracks(:,d+1)-ti+1;
end
tf=max(tracks(:,d+1));

np = max(tracks(:,d+2));

%remove all tracks that are not present for the whole dataset
ndel=0;
for id=1:np
    ind = find(tracks(:,d+2)==id);
    if length(ind)<(tf);
        tracks(ind,:)=[];
        ndel=ndel+1;
    end
end
display(['deleting ',int2str(ndel),'/',int2str(np) ' incomplete trajectories']);

for t=1:tf
    tks = tracks(tracks(:,d+1)==t,:);
    if t==1
        r0=tks(:,1:d);
    end
   disp(t).r = tks(:,1:d);
   disp(t).dr = tks(:,1:d)-r0;
end
