# Supplementary material for: A Novel 3D Fibril Force Assay Implicates Src in Tumor Cell Force Generation in Collagen Networks
Source: PLoS One. 2013 Mar 11;8(3):e58138. doi: 10.1371/journal.pone.0058138 (PMC3594227; doi:10.1371/journal.pone.0058138)
Supplement: File S1 — Contains all Matlab files used in the 3D traction force calculations and a detailed protocol for creation of the 3D fibrillar collagen gel adhered to a polyacrylamide gel system in a MatTek 6-well glass-bottom dish. (ZIP) [file pone.0058138.s012.zip › Protocol and Matlab Files/Tractionforce3d Matlab Files/Track2Stress_3D_BATCH_ANALYSIS.asv]

% BASIC TRACTION FORCES 3D ANALYSIS BATCH RUN PROGRAM
%
%------------------------------------------
% by Jamie Polackwich
% Georgetown University Physics - October 2012
% rjpolackwich@gmail.com

%--------------------------------------------------------------------------------------------
function Results = Track2Stress_3D_BATCH_ANALYSIS(datainfo,run_switch,j_analysis,s_trackpath,s_trackfile)


close all;
if nargin<1, clear global; end
scrsz = get(0,'ScreenSize');
warning off;

                                            
%% Dataset Base Paths & Define Data Paths -----------------------------------------------------

s_trackinfo = regexp(s_trackfile,'\_','split');
s_exprdate =  char(s_trackinfo(1));             % Experiment date ('YRMODY')
s_celltype =  char(s_trackinfo(2));             % Cell type ('GAM...')
s_datapoint = char(s_trackinfo(3));             % Dataset point number ('P...')
s_gelthickness = char(s_trackinfo(4));          % Gel Thickness (microns)
s_refstatus = char(s_trackinfo(5));             % Reference Image Status

j_analysis.s_thick = str2num(s_gelthickness)*1e-6;

c_trackdir = fullfile(datainfo.s_startpath,'Cell_Track_Coordinates');

if run_switch.overwrite_folder_ON == 1,
    s_savepath = strcat(datainfo.s_startpath,'\Batch_Analysis\',s_exprdate,'_',s_celltype,'\BatchRun_Test\',s_datapoint);
else 
    s_savepath = strcat(datainfo.s_startpath,'\Batch_Analysis\',s_exprdate,'_',s_celltype,'\BatchRun_',datestr(date,29),'\',s_datapoint);
end

if run_switch.sub_ang_hist_ON == 1 || run_switch.sub_com_speed_ON ==1,
   [c_trackfile,c_trackpath] = uigetfile([c_trackdir,filesep,'*'],'Select cell track coordinates');
end

if run_switch.sub_CBoverlay_DF_TF == 1;
    
    i_startpath = fullfile('E:', 'Jamie', '2D_Max_Pros');
    i_basepath = uigetdir(i_startpath,'Select Directory w/ bead cell overlays');
    i_ref_path = [i_basepath,filesep];

    im_list = dir([i_ref_path,'*.tif']);
    
    %delete ref image unless 110614_GAMW2E9_P1
    if run_switch.ref_move_ON == 1
        im_list(length(im_list)) = [];
    else
    im_list(1) = []; 
    end
    
    j_analysis.i_startpath = i_startpath;
    j_analysis.i_basepath = i_basepath;
    j_analysis.i_ref_path = i_ref_path;
    j_analysis.im_list = im_list;
    
    i_overlay = sub_CBoverlay_DF_TF(j_analysis);
    
else 0;
end
   
disp(['Beginning Analysis of ',s_exprdate,'_',s_celltype,'_',s_datapoint]);

pause(5)
%% Create Save Folders
mkdir(s_savepath);
mkdir([s_savepath,filesep,'input_deformation_field',filesep]);
mkdir([s_savepath,filesep,'deformation_field',filesep]);
mkdir([s_savepath,filesep,'cell_images',filesep]);
mkdir([s_savepath,filesep,'bead_images',filesep]);
mkdir([s_savepath,filesep,'collagen_images',filesep]);
mkdir([s_savepath,filesep,'deformation_overlay',filesep]);
mkdir([s_savepath,filesep,'component_force_field',filesep]);
mkdir([s_savepath,filesep,'XY_force_field',filesep]);
mkdir([s_savepath,filesep,'XYZ_force_field',filesep]);
mkdir([s_savepath,filesep,'fig3',filesep]); 
mkdir([s_savepath,filesep,'angular histogram',filesep]);
mkdir([s_savepath,filesep,'angular_analysis_minthrshld',filesep]);
mkdir([s_savepath,filesep,'COM_dynamics',filesep]);

%% PART I:  CALCULATE ERD GEOMETRY
load(s_trackpath);
% Load data from track.m called vTracks which is a (# timepoints x #id) x 5 array where
% the 1st, 2nd, 3rd, 4th and 5th column correspond to track x, y, z, t, and
% id respectively.  Dufresne code works in unites of METERS, not z steps or
% microns.  

% PRIME INPUT-------------------------------------------------------------------------------------------------
T = double(vTracks);
T = [vPixelSize(1)*1e-6*T(:,1) vPixelSize(2)*1e-6*T(:,2) vPixelSize(3)*1e-6*T(:,3) T(:,4) T(:,5)];

%Define the number of timepoints
%tp = max(T(:,4));

%For TESTING: Use user defined refernce point for tracks w/ death reference
%point as tp 1:

if strcmp(s_refstatus,'NoRef') == 1,
    disp('Tracks have no reference image');
elseif strcmp(s_refstatus,'Ref') == 1,
    disp('Removing reference image timepoint');
    tp = max(T(:,4)) - 1;
    %remove tp#1 (death reference timepoint)
    T = T((T(:,4) >1),:);
else disp('WARNING: No Reference Image Status.  Run Assuming No Reference Included');
end

%If your refernce point (cell death frame) is the last timepoint, use this:
if run_switch.use_ref_image == 1
    if run_switch.ref_move_ON == 1
        t_set = length(T(:,1))/tp;
        for k = 0:t_set-1
            T((1+k*tp),:) = circshift(T((1+k*tp),:),1);
        end
        disp('Your reference frame was the last timepoint, it has been changed to the first')
        
    else
        disp('Thanks for setting the reference frame as the first timepoint')
        
    end
end
pause(2)

% The z zero for the beads should be the bottom of the stack for this code
T(:,3) = T(:,3)-min(T(:,3));

%CALCULATE DISPLACEMENTS-------------------------------------------------------------------------------------
if run_switch.use_ref_image == 1

    d = track2disp(T);
    %Use experimental reference position stored at timepoint 1 in tracks calculated in Imaris

else
    
    d = sub_CalcReferencePosition(T);
    %Use timeseries median position as reference position

end
%d is a 1 by #timepoint structure, the components of which contain all the
%positions and displacements for each spot for that timepoint in fields r and dr.  The
%displacements are relative to the reference position which is the position
%at timepoint 1.

%------------------------------------------------------------------------------------------------------------
if run_switch.use_ref_image == 1
    tp = tp;
else
    tp = tp+1;
end

for k = 1:tp
    %drift correct based on reference position
if run_switch.drift_corr3d == 1,
    
    xdiff(:,k) = d(k).dr(:,1)/1e-6;
    ydiff(:,k) = d(k).dr(:,2)/1e-6;
    zdiff(:,k) = d(k).dr(:,3)/1e-6;
    
    hbins = -3.5:0.025:3.5;
    dx_hist = hist(xdiff(:,k),hbins);
    dy_hist = hist(ydiff(:,k),hbins);
    dz_hist = hist(zdiff(:,k),hbins);
        
    dx_shift = sum(dx_hist.*hbins)/sum(dx_hist);
    dy_shift = sum(dy_hist.*hbins)/sum(dy_hist);
    dz_shift = sum(dz_hist.*hbins)/sum(dz_hist);
    
%     Drift Correct Displacement Vectors
    d(k).dr(:,1) = (xdiff(:,k)-dx_shift)*1e-6;
    d(k).dr(:,2) = (ydiff(:,k)-dy_shift)*1e-6;
    d(k).dr(:,3) = (zdiff(:,k)-dz_shift)*1e-6;
        

end

%% Median Filter Displacements based on neighborhood----------------------------------------------
% TO DO  Put all in id x 6 traj_disp matrix where the first three columns are the x,y,z
% coordinates and the 5,6,7 columns are the displacements.  All are in
% units of meters
%    traj_disp(:,1) = d(k).r(:,1);
%    traj_disp(:,2) = d(k).r(:,2);
%    traj_disp(:,3) = d(k).r(:,3);
%    traj_disp(:,4) = d(k).dr(:,1);
%    traj_disp(:,5) = d(k).dr(:,2);
%    traj_disp(:,6) = d(k).dr(:,3);
%    traj_disp_medfilt = traj_disp;
%    n = 1;
%    id = max(vTracks(:,5));
    
    %Define medians for each timepoint
    

    %Define filtering parameters
    %dis_sphere_thresh = 0.000015; %(5um radius) This is the size of the filtering neighborhood
    %dis_amp_thresh = 0.000003; % Size of Amplitude filter
    
    
  %   for i = 1:id;
  %      comparing_pos = traj_disp(i,:); % just one row vector
  %      comparing_amp = (comparing_pos(4)^2+comparing_pos(5)^2+comparing_pos(6)^2)^(1/2);
  %      rel_dist = ((traj_disp(:,1)-comparing_pos(1)).^2 + (traj_disp(:,2)-comparing_pos(2)).^2 + (traj_disp(:,3)-comparing_pos(3)).^2).^(1/2);
  %      sphered_pos = traj_disp(find(rel_dist < dis_sphere_thresh),:); % includes comparing position for rel_dist
  %      sphered_amps = (sphered_pos(:,4).^2 + sphered_pos(:,5).^2 +
  %      sphered_pos(:,6).^2).^(1/2);
  %

  %     if (abs(comparing_amp-median(sphered_amps)) > amp_sphere_thresh*abs(median(sphered_amps))) %|| size(sphered_amps,1) == 1
  %          traj_disp_medfilt(i,:) = 0;
  %          remove_idx(n) = i;
  %          n = n + 1;
  %      end
  % end
  %  traj_disp_medfilt(remove_idx,:) = [];
  %  xmed(remove_idx) = [];
  %  ymed(remove_idx) = [];
  %  zmed(remove_idx) = [];
  
  %% Set up grid
   
    
  % Make master list of xy points which is a (#timepoint x id) x 2 matrix
   xy_lst = [];
   xy_lst = [xy_lst;d(k).r(:,1:2)];
  
      
  % Define parameters 
  
%   num_beads = length(d(1).r(:,1));
%   num_points = round(j_analysis.ovr*sqrt(num_beads));

num_points = 55;
  
  %Must be able to define the middle of the grid
  if mod(num_points,2)==0;
      num_points = num_points + 1;
  end
  
  %frac_view = 0.5;

  frac_view = 0.5;
  disp_pad = round(num_points*frac_view); % How much padding it will add as a fraction of the field of view of your dataset
  
  % Define boundaries
  x_min = min(xy_lst(:,1));
  x_max = max(xy_lst(:,1));
  y_min = min(xy_lst(:,2));
  y_max = max(xy_lst(:,2));
  
  edge_length = max((x_max-x_min)/num_points, (y_max-y_min)/num_points);
  xy_center = 0.5*[x_min+x_max,y_min+y_max];
  xi = linspace(-(num_points-1)/2-disp_pad,(num_points-1)/2+disp_pad,num_points+2*disp_pad)*edge_length+xy_center(1);
  yi = linspace(-(num_points-1)/2-disp_pad,(num_points-1)/2+disp_pad,num_points+2*disp_pad)*edge_length+xy_center(2);
  
 [xy(1).x,xy(2).x] = meshgrid(xi,yi); 
 im_space = disp_pad:disp_pad+num_points;
 
  
 %% Interpolate displacements onto grid (Original ERD)
 
 %COMMENT OUT GAUSS SMOOTHING
count=1;

        %interpolate displacements onto grid
        for j=1:3
            d(k).u(j).u=griddata(d(k).r(:,1),d(k).r(:,2),d(k).dr(:,j),xy(1).x,xy(2).x,'cubic');
            d(k).u_xy.u=griddata(d(k).r(:,1),d(k).r(:,2),((d(k).dr(:,1).^2 + d(k).dr(:,2).^2).^(1/2)),xy(1).x,xy(2).x,'cubic');
            
          
        %RJPmod - Take out nan's.  
        
        d(k).u(j).u(isnan(d(k).u(j).u))=0;
        d(k).u_xy.u(isnan(d(k).u_xy.u))=0;
        
        end
       
        
         %ERD code
         ind2=find(isnan(d(k).u(1).u));        
         d(k).fov=ones(size(d(k).u(1).u));
         d(k).fov(ind2)=0;
         
         
         %make field of view cumulative (if nan in one timepoint, remove it from all)
         if count>1
             d(k).fov=d(k).fov.*d(k).fov;
         end
        

        
        count = count + 1;
        
end
%END OF DISPLACEMENT CALCULATIONS        
        
        
%% PART TWO: CALCULATE STRESSES------------------------------------------------------------------------------------------        
% Things you need from ERD to calculate stresses: d.r/dr, xy.x, d.u.u,
% d.fov 

%min_feature_size = 1.78; %in pixels; the less this is, the better your spatial resolution,
% but the worse your SNR

[nr,nc] = size(xy(1).x);

%fraction of displacement field size to pad displacements on either side of current fov+ extrapolated to get high k contributions to Q
fracpad = 2;
%nr2 will be the dimesnions of Q
nr2 = round((1+2*fracpad)*nr);
if mod(nr2,2)==0
    nr2=nr2+1;
end

dx = edge_length;

%Ready to calculate matrix Q (ie, solve elastostaic eq)
Q = calcQ(j_analysis.Z0*j_analysis.s_thick,j_analysis.s_thick,j_analysis.Y_mod,j_analysis.Nu,nr2,dx);

%calculate filter for the displacement data (in Fourier space) 
qmax=nr2/(pi*j_analysis.min_feature);
qmax_z = nr2/(pi*j_analysis.min_feature_z);

q=imdist(nr2);
qmsk=exp(-(q./qmax).^2);
qmsk_z = exp(-(q./qmax_z).^2);

%Put the zero frequency component in the middle of the array
qmsk=ifftshift(qmsk);
qmsk_z = ifftshift(qmsk_z);

%% loop through times

count=1;
wn=[];
zgauss = fspecial('gaussian',[7,7],4);

for i = 1:tp
    
    for j=1:3
        d(i).u(j).u=extrapdisp(d(i).u(j).u);
    end
    
    %multiply by hann window
    if isempty(wn)
        wn=window2('hann',size(d(i).u(1).u)); %To Do: Compare to different windowing option
        wn=padarray(wn,[(nr2-nr)/2,(nr2-nr)/2]);  %pad with zeros based on size of Q
    end
    
    for j=1:3
        %pad the displacements
        utmp(j).u=padarray(d(i).u(j).u,[(nr2-nr)/2,(nr2-nr)/2]);
        %filter the displacements
        if j == 3,
            utmp(j).u = real(ifft2(qmsk_z.*fft2(utmp(j).u)));
        else
        utmp(j).u=real(ifft2(qmsk.*fft2(utmp(j).u)));
        end
        %multiply displacements by the window function
        utmp(j).u=utmp(j).u.*wn;
    end
    % Solve inverse problem
    stmp = disp2stress(utmp,Q);
    
    %REMOVE PADDING FROM Q CALC
    for j=1:3
        d(i).s(j).s=stmp(j).s((nr2-nr)/2+1:((nr2-nr)/2+nr),(nr2-nr)/2+1:((nr2-nr)/2+nr));
        utmp(j).u=utmp(j).u((nr2-nr)/2+1:((nr2-nr)/2+nr),(nr2-nr)/2+1:((nr2-nr)/2+nr));
    end
    
    
    %Remove original padding
    for j=1:3
        d(i).s(j).sc = d(i).s(j).s(im_space,im_space);
        d(i).u(j).sc = utmp(j).u(im_space,im_space); 
        d(i).u(j).u_raw = utmp(j).u;
    end
    
    if run_switch.choose_pascal == 0
        for j=1:3
            d(i).s(j).sc = d(i).s(j).sc.*(edge_length*1e6)^2;
        end
    end
    
  
    %Define filtered displacement amps used in calcQ
    d(i).u_xy.sc = ((d(i).u(1).sc).^2 + (d(i).u(2).sc).^2).^(1/2);
    d(i).u_xyz.sc =((d(i).u(1).sc).^2 + (d(i).u(2).sc).^2 + (d(i).u(3).sc).^2).^(1/2);
    d(i).u(1).u = real(d(i).u(1).u); d(i).u(2).u = real(d(i).u(2).u); d(i).u(3).u = real(d(i).u(3).u);
    
    
    d(i).u_xyz.u = (d(i).u(1).u.^2 + d(i).u(2).u.^2 + d(i).u(3).u.^2).^(1/2);
    
   
    count=count+1;
    
end
% END OF FORCE CALCULATION LOOP

%% ----------------DELETE REFERENCE TIMEPOINT NOW---------------------------------------------------
d(1) = [];
timepoints = tp-1;

%% ----------------REMOVE NOISE - BEGIN IMAGING - BEGIN ANALYSIS -----------------------------------

 %% Calculate a threshold for the stress noise and determine SNR
 % TO DO include switch for (2d) amplitude filter, component filter or both
 % Component filter = CF  (2d) Amplitude filter = AF2  (3d) Amplitude filter = AF3

TSamp2_max = [];
TScomp_max = [];
TSamp3_max = [];
ts_noise_CF_min = []; ts_noise_CF_med = [];
ts_snr_CF_min = []; ts_snr_CF_med = [];
ts_noise_AF2_min = []; ts_noise_AF2_med = [];
ts_snr_AF2_min = []; ts_snr_AF2_med = [];
ts_noise_AF3_min = []; ts_noise_AF3_med = [];
ts_snr_AF3_min = []; ts_snr_AF3_med = [];

%For Easy Storage
Stress_MinFilter_Avg = [];
Stress_MedFilter_Avg = [];
Stress_MinFilter_Sum = [];
Stress_Max = [];

for i = 1:timepoints      
        
        %Define amplitudes, magnitudes, etc of unfiltered data
        d(i).sc_amp2 = ((d(i).s(1).sc).^2 + (d(i).s(2).sc).^2).^(1/2);
        d(i).sc_amp2avg = (sum(sum(d(i).sc_amp2,1),2))/(size(d(i).sc_amp2,1))^2;
        d(i).sc_amp2max = max(d(i).sc_amp2(:));
        d(i).sc_amp3 = ((d(i).s(1).sc).^2 + ((d(i).s(2).sc).^2) + (d(i).s(3).sc).^2) .^(1/2);
        d(i).sc_amp3avg = (sum(sum(d(i).sc_amp3,1),2))/(size(d(i).sc_amp3,1))^2;
        d(i).sc_amp3max = max(d(i).sc_amp3(:));

%------------------------------ COMPONENT FILTERING -----------------------------------------------       
        for j = 1:3 
        scale = 5; 
        dim_mag = size(d(i).s(j).sc, 1);
        edge_size = round((dim_mag)/scale);
        
        TScomp_max(i,j) = max(abs(d(i).s(j).sc(:))); %tp by 3(xyz) matrix
        

        UL_CF = d(i).s(j).sc(1:edge_size, 1:edge_size);
        UR_CF = d(i).s(j).sc(1:edge_size, (dim_mag - edge_size):dim_mag);
        LL_CF = d(i).s(j).sc((dim_mag - edge_size):dim_mag, 1:edge_size);
        LR_CF = d(i).s(j).sc((dim_mag - edge_size):dim_mag, (dim_mag - edge_size):dim_mag);
    
        UL_CF_med = median(median(UL_CF),2);
        UR_CF_med = median(median(UR_CF),2);
        LL_CF_med = median(median(LL_CF),2);
        LR_CF_med = median(median(LR_CF),2);
        
        
        ts_noise_CF_min(i,j) = min([UL_CF_med;UR_CF_med;LL_CF_med;LR_CF_med]);
        ts_noise_CF_med(i,j) = median([UL_CF_med;UR_CF_med;LL_CF_med;LR_CF_med]);
        
        
        if isnan(ts_noise_CF_min(i,j)) || ts_noise_CF_min(i,j) < TScomp_max(i,j)/20, ts_noise_CF_min(i,j) = TScomp_max(i,j)/20; end
        if isnan(ts_noise_CF_med(i,j)) || ts_noise_CF_med(i,j) < TScomp_max(i,j)/20, ts_noise_CF_med(i,j) = TScomp_max(i,j)/20; end
        
        %Define the med, min arrays to be filtered:

        d(i).s(j).sc_CF_min = d(i).s(j).sc;
        d(i).s(j).sc_CF_med = d(i).s(j).sc;
        dim_size = size(d(i).s(1).sc_CF_min,1);
        
        %Loop through j,k,l to remove noise
            for k = 1:dim_size
                for l = 1:dim_size
                    
                    %Filter min
                    if  d(i).s(j).sc_CF_min(k,l) <= ts_noise_CF_min(i,j)
                        d(i).s(j).sc_CF_min(k,l) = 0;
                    end
                    %Filter med
                    if  d(i).s(j).sc_CF_med(k,l) <= ts_noise_CF_med(i,j)
                        d(i).s(j).sc_CF_med(k,l) = 0;
                    end
                    
                end
            end
            
        %Define SNR
        
        ts_snr_CF_min(i,j) = TScomp_max(i,j)/ts_noise_CF_min(i,j);
        ts_snr_CF_med(i,j) = TScomp_max(i,j)/ts_noise_CF_med(i,j);
        
        end
           
        %Define Filtered Objects
        
        d(i).sc_CF_min_amp2 = ((d(i).s(1).sc_CF_min).^2 + (d(i).s(2).sc_CF_min).^2).^(1/2);
        d(i).sc_CF_min_amp2avg = (sum(sum(d(i).sc_CF_min_amp2,1),2))/(size(d(i).sc_CF_min_amp2,1))^2;
        d(i).sc_CF_min_amp2max = max(d(i).sc_CF_min_amp2(:));
        d(i).sc_CF_min_amp3 = ((d(i).s(1).sc_CF_min).^2 + ((d(i).s(2).sc_CF_min).^2) + (d(i).s(3).sc_CF_min).^2) .^(1/2);
        d(i).sc_CF_min_amp3avg = (sum(sum(d(i).sc_CF_min_amp3,1),2))/(size(d(i).sc_CF_min_amp3,1))^2;
        d(i).sc_CF_min_amp3max = max(d(i).sc_CF_min_amp3(:));
        
        d(i).sc_CF_med_amp2 = ((d(i).s(1).sc_CF_med).^2 + (d(i).s(2).sc_CF_med).^2).^(1/2);
        d(i).sc_CF_med_amp2avg = (sum(sum(d(i).sc_CF_med_amp2,1),2))/(size(d(i).sc_CF_med_amp2,1))^2;
        d(i).sc_CF_med_amp2max = max(d(i).sc_CF_med_amp2(:));
        d(i).sc_CF_med_amp3 = ((d(i).s(1).sc_CF_med).^2 + ((d(i).s(2).sc_CF_med).^2) + (d(i).s(3).sc_CF_med).^2) .^(1/2);
        d(i).sc_CF_med_amp3avg = (sum(sum(d(i).sc_CF_med_amp3,1),2))/(size(d(i).sc_CF_med_amp3,1))^2;
        d(i).sc_CF_med_amp3max = max(d(i).sc_CF_med_amp3(:));
  
% ------------------------ 2D AMPLITUDE FILTERING --------------------------------
        
        %Define 2damp sampling spaces
        UL_AF2 = d(i).sc_amp2(1:edge_size, 1:edge_size);
        UR_AF2 = d(i).sc_amp2(1:edge_size, (dim_mag - edge_size):dim_mag);
        LL_AF2 = d(i).sc_amp2((dim_mag - edge_size):dim_mag, 1:edge_size);
        LR_AF2 = d(i).sc_amp2((dim_mag - edge_size):dim_mag, (dim_mag - edge_size):dim_mag);
    
        UL_AF2_med = median(median(UL_AF2),2);
        UR_AF2_med = median(median(UR_AF2),2);
        LL_AF2_med = median(median(LL_AF2),2);
        LR_AF2_med = median(median(LR_AF2),2);
        
        
        ts_noise_AF2_min(i) = min([UL_AF2_med;UR_AF2_med;LL_AF2_med;LR_AF2_med]);
        ts_noise_AF2_med(i) = median([UL_AF2_med;UR_AF2_med;LL_AF2_med;LR_AF2_med]);
        
        
        TSamp2_max(i) = max(d(i).sc_amp2(:));
        
        if isnan(ts_noise_AF2_min(i)) || ts_noise_AF2_min(i) < TSamp2_max(i)/20, ts_noise_AF2_min(i) = TSamp2_max(i)/20; end
        if isnan(ts_noise_AF2_med(i)) || ts_noise_AF2_med(i) < TSamp2_max(i)/20, ts_noise_AF2_med(i) = TSamp2_max(i)/20; end
        
        %Define 2damp arrays to be filtered
        d(i).sc_AF2_min = d(i).sc_amp2;
        d(i).sc_AF2_med = d(i).sc_amp2;
        dim_size = size(d(i).sc_AF2_min,1);
        
        %Loop through k,l to remove noise
            for k = 1:dim_size
                for l = 1:dim_size
                    
                    %Filter min
                    if  d(i).sc_AF2_min(k,l) <= ts_noise_AF2_min(i)
                        d(i).sc_AF2_min(k,l) = 0;
                    end
                    %Filter med
                    if  d(i).sc_AF2_med(k,l) <= ts_noise_AF2_med(i)
                        d(i).sc_AF2_med(k,l) = 0;
                    end
                    
                end
            end
            
        
        ts_snr_AF2_min(i) = TSamp2_max(i)/ts_noise_AF2_min(i);
        ts_snr_AF2_med(i) = TSamp2_max(i)/ts_noise_AF2_med(i);
        
        %Define Filtered Objects
        d(i).sc_AF2_min_amp2avg = (sum(sum(d(i).sc_AF2_min,1),2))/(size(d(i).sc_AF2_min,1))^2;
        d(i).sc_AF2_min_amp2max = max(d(i).sc_AF2_min(:));
        
        d(i).sc_AF2_med_amp2avg = (sum(sum(d(i).sc_AF2_med,1),2))/(size(d(i).sc_AF2_med,1))^2;
        d(i).sc_AF2_med_amp2max = max(d(i).sc_AF2_med(:));
        
        
%---------------------------- 3D AMPLITUDE FILTERING -------------------------------

        %Define 3damp sampling spaces
        UL_AF3 = d(i).sc_amp3(1:edge_size, 1:edge_size);
        UR_AF3 = d(i).sc_amp3(1:edge_size, (dim_mag - edge_size):dim_mag);
        LL_AF3 = d(i).sc_amp3((dim_mag - edge_size):dim_mag, 1:edge_size);
        LR_AF3 = d(i).sc_amp3((dim_mag - edge_size):dim_mag, (dim_mag - edge_size):dim_mag);
    
        UL_AF3_med = median(median(UL_AF3),2);
        UR_AF3_med = median(median(UR_AF3),2);
        LL_AF3_med = median(median(LL_AF3),2);
        LR_AF3_med = median(median(LR_AF3),2);
        
        
        ts_noise_AF3_min(i) = min([UL_AF3_med;UR_AF3_med;LL_AF3_med;LR_AF3_med]);
        ts_noise_AF3_med(i) = median([UL_AF3_med;UR_AF3_med;LL_AF3_med;LR_AF3_med]);
        
        
        TSamp3_max(i) = max(d(i).sc_amp3(:));
        
        if run_switch.use_max_filter_cutoff == 1
        
            if isnan(ts_noise_AF3_min(i)) || ts_noise_AF3_min(i) < TSamp3_max(i)/20, ts_noise_AF3_min(i) = TSamp3_max(i)/20; end
            if isnan(ts_noise_AF3_med(i)) || ts_noise_AF3_med(i) < TSamp3_max(i)/20, ts_noise_AF3_med(i) = TSamp3_max(i)/20; end
        
        end
        
        %Define 3damp arrays to be filtered
        d(i).sc_AF3_min = d(i).sc_amp3;
        d(i).sc_AF3_med = d(i).sc_amp3;
        dim_size = size(d(i).sc_AF3_min,1);
        
        %Loop through k,l to remove noise
            for k = 1:dim_size
                for l = 1:dim_size
                    
                    %Filter min
                    if  d(i).sc_AF3_min(k,l) <= ts_noise_AF3_min(i)
                        d(i).sc_AF3_min(k,l) = 0;
                    end
                    %Filter med
                    if  d(i).sc_AF3_med(k,l) <= ts_noise_AF3_med(i)
                        d(i).sc_AF3_med(k,l) = 0;
                    end
                    
                end
            end
            
        
        ts_snr_AF3_min(i) = TSamp3_max(i)/ts_noise_AF3_min(i);
        ts_snr_AF3_med(i) = TSamp3_max(i)/ts_noise_AF3_med(i);
        
        %Define filtered objects
    
        signal_AF3_min = []; numsig_AF3_min = [];
        signal_AF3_min = d(i).sc_AF3_min > 0;
        numsig_AF3_min = sum(signal_AF3_min(:));
        
        signal_AF3_med = []; numsig_AF3_med = [];
        signal_AF3_med = d(i).sc_AF3_med > 0;
        numsig_AF3_med = sum(signal_AF3_med(:));
        
        
        
        %Don't count zero pixels in average
        d(i).sc_AF3_min_amp3avg = sum(d(i).sc_AF3_min(:))/numsig_AF3_min;
        
        d(i).sc_AF3_med_amp3avg = sum(d(i).sc_AF3_med(:))/numsig_AF3_med;
        
        %Sum TOTAL FORCE
        d(i).sc_AF3_min_amp3sum = sum(d(i).sc_AF3_min(:));
        
        
        %Sum forces in each timepoint
        d(i).sc_AF3_min_sum = sum(d(i).sc_AF3_min(:));
        d(i).sc_AF2_min_sum = sum(d(i).sc_AF2_min(:));
        
        d(i).sc_AF3_med_sum = sum(d(i).sc_AF3_med(:));
        d(i).sc_AF2_med_sum = sum(d(i).sc_AF2_med(:));
        
        %Store Average, Max Forces in Matrix
        Stress_MinFilter_Avg = [Stress_MinFilter_Avg d(i).sc_AF3_min_amp3avg];
        Stress_MedFilter_Avg = [Stress_MedFilter_Avg d(i).sc_AF3_med_amp3avg];
        Stress_Max = [Stress_Max max(d(i).sc_amp3(:))];
        
        Stress_MinFilter_Sum = [Stress_MinFilter_Sum d(i).sc_AF3_min_amp3sum];
       

end
% ----------------Gauss Smooth Filtered Displacement Fields ---------------------
%To return to original disp field

x_t = xi(im_space); y_t = yi(im_space);%(disp_pad+0.5):(disp_pad+num_points-0.5));
[XY_true(1).ax,XY_true(2).ax] = meshgrid(x_t,y_t);
 
x_truelims = linspace(xi(min(im_space)),xi(max(im_space)),29);%(xi(18),xi(46)xi(18:46);
y_truelims = linspace(yi(min(im_space)),yi(max(im_space)),31);
[XY_truelims(1).ax,XY_truelims(2).ax] = meshgrid(x_truelims,y_truelims);

c_min = 0; m_d = []; m_s = []; m_x = []; m_y = []; m_z = [];
for i = 1:timepoints

%Get back original data limits (For non-square inputs)
    D = d(i).u_xyz.u; Disp = []; xyz_disp = [];
   
    n=1; x_ax = [];
    for m = 1:length(D)
        if sum(D(m,:)) > 0
            Disp(n,:) = D(m,:);
            n = n+1; x_ax = [x_ax,m];
        else 0;
        end
    end
    
    k = 1; y_ax = [];
    xyz_disp = Disp;
    for j = 1:size(Disp,2)
        if sum(Disp(:,j)) == 0
            xyz_disp(:,k) = [];
        else k=k+1; y_ax = [y_ax,j];
        end
    end
    
    d(i).u_xyz.truelims = xyz_disp;
    
    for g = 1:3
        d(i).u(g).truelims = d(i).u(g).u_raw(x_ax,y_ax);
    end
    
x_res=750; y_res = 750;
xt_min = min(x_t); xt_max = max(x_t);
yt_min = min(y_t); yt_max = max(y_t);

x_p = linspace(xt_min, xt_max, x_res); y_p = linspace(yt_min, yt_max, y_res);
[X_p,Y_p] = meshgrid(x_p,y_p);

%Smooth out the z displacements for nice images
d(i).u(3).u_gauss = imfilter(d(i).u(3).truelims,zgauss,'replicate');
d(i).u_xyz.zg_disp = (d(i).u(1).truelims.^2 + d(i).u(2).truelims.^2 + d(i).u(3).u_gauss.^2).^(1/2);

%First Interpolate, then smooth
d(i).u(1).sc_interp = interp2(d(i).u(1).truelims, 2, 'bicubic');
d(i).u(2).sc_interp = interp2(d(i).u(2).truelims, 2, 'bicubic');
d(i).u(3).sc_interp = interp2(d(i).u(3).truelims, 2, 'bicubic');


d(i).u_xyz.sc_interp = interp2(d(i).u_xyz.truelims,2,'bicubic');
d(i).u_xyz.sc_interp = interp2(d(i).u_xyz.sc_interp,1, 'linear');

% d(i).u_xy.tl_interp = interp2(XY_true(1).ax, XY_true(2).ax, d(i).u_xyz.truelims, X_p, Y_p);
% d(i).u_xyz.truelims_interp = interp2(XY_truelims(1).ax,XY_truelims(2).ax, d(i).u_xyz.truelims, X_p, Y_p);


%For quivers
d(i).u(1).sc_interp1 = interp2(d(i).u(1).truelims, 1, 'bicubic');
d(i).u(2).sc_interp1 = interp2(d(i).u(2).truelims, 1, 'bicubic');

%Let's smooth out these rough interpolations

gaussian_kernel = fspecial('gaussian',[15 15],3);
d(i).u_xyz.sc_interp = imfilter(d(i).u_xyz.sc_interp, gaussian_kernel, 'replicate');

%Interpolate Forces for pictures
d(i).sc_amp3interp = interp2(d(i).sc_AF3_min,2,'bicubic');


%For Colorbar Range
m_x = [m_x, max(d(i).u(1).u(:))];
m_y = [m_y, max(d(i).u(2).u(:))];
m_z = [m_z, max(d(i).u(3).u(:))];

m_d = [m_d, max(max(d(i).u_xyz.sc_interp))];
m_s = [m_s, max(max(d(i).sc_amp3))];


end

%Define Colorbar Range
c_max_x = max(m_x); 
c_max_y = max(m_y);
c_max_z = max(m_z);

Clims_x = [c_min j_analysis.c_scale*c_max_x]; 
Clims_y = [c_min j_analysis.c_scale*c_max_y];
Clims_z = [c_min j_analysis.c_scale*c_max_z];

c_max_d = max(m_d); 
c_max_s = max(m_s);
Clims_d = [c_min j_analysis.c_scale*c_max_d]; 
Clims_s = [c_min j_analysis.c_scale*c_max_s];

% For quivers ---TO DO: fix for non-square inputs!!
x = size(d(1).u(1).sc_interp1); y = size(d(1).u(1).sc_interp1); xyz = size(d(1).u_xyz.sc_interp);
qpts_x = 1:j_analysis.q_scl*(xyz(1)/x(1)):xyz(1); qpts_y = 1:j_analysis.q_scl*(xyz(1)/y(1)):xyz(1);

% ----------------Begin Analysis/Imaging. ---------------------------------------
for i = 1:timepoints

% Gaussian smooth filtered displacements, Image Stress Fields/displacement fields


       %Plot Filtered Displacements, Stress Maps
       
       
       figure(100);
       clf;
       set(100,'OuterPosition',[0 0 scrsz(4)/2 scrsz(4)/2]);
       imagesc(d(i).u(1).u);
       title(['Unfiltered X Disp ', num2str(i)]);
       set(gca,'YDir','normal');
       axis equal;
       colorbar;
       axis image;
     
       pause(0.5)
       
       
       figure(101);
       clf;
       set(101,'OuterPosition',[scrsz(3)-scrsz(4)/2 0 scrsz(4)/2 scrsz(4)/2]);
       imagesc(d(i).u(2).u);
       title(['Unfiltered Y Disp ', num2str(i)]);
       set(gca,'YDir','normal');
       axis equal;
       colorbar;
       axis image;
       
       pause(0.5)
       
       figure(102);
       clf;
       set(102,'OuterPosition',[0 scrsz(4)/2 scrsz(4)/2 scrsz(4)/2]);
       imagesc(d(i).u(3).u_gauss, Clims_z);
       title(['Filtered Z Disp ', num2str(i)]);
       set(gca,'YDir','normal');
       axis equal;
       colorbar;
       axis image;
       
       pause(0.5)
       
       figure(103);
       clf;
       set(103,'OuterPosition',[scrsz(3)-scrsz(4)/2 scrsz(4)/2 scrsz(4)/2 scrsz(4)/2]);
       imagesc(d(i).u_xyz.truelims);
       title(['Unfiltered Disp Magnitude ', num2str(i)]);
       set(gca,'YDir','normal');
       axis equal;
       colorbar;
       axis image;
       
       pause(1)
       
       figure(104);
       clf;
       set(104,'OuterPosition',[0 (scrsz(4)-scrsz(3)/3)/2  scrsz(3)/3 scrsz(3)/3]);
       imagesc(d(i).sc_amp3, Clims_s);
       title(['Unfiltered XYZ Stress ', num2str(i)]);
       set(gca,'YDir','normal');
       axis equal;
       colorbar;
       axis image;
     
       pause(1)
       
       figure(105);
       clf;
       set(105,'OuterPosition',[scrsz(3)/3 (scrsz(4)-scrsz(3)/3)/2 scrsz(3)/3 scrsz(3)/3]);
       imagesc(d(i).sc_AF3_min, Clims_s);
       title(['XYZ Stress Minimum Filter', num2str(i)]);
       set(gca,'YDir','normal');
       axis equal;
       colorbar;
       axis image;
       
       pause(1)
       
       figure(106);
       clf;
       set(106,'OuterPosition',[2*scrsz(3)/3 (scrsz(4)-scrsz(3)/3)/2 scrsz(3)/3 scrsz(3)/3]);
       imagesc(d(i).sc_AF3_med, Clims_s);
       title(['XYZ Stress Median Filter ', num2str(i)]);
       set(gca,'YDir','normal');
       axis equal;
       colorbar;
       axis image;
       
       pause(1)
       
      
       
       figure(107);
       clf;
       set(107,'OuterPosition',[0 1 scrsz(4) scrsz(4)]);
       imagesc(d(i).u_xyz.sc_interp, Clims_d); hold on;
       quiver(qpts_x,qpts_y,d(i).u(1).sc_interp1(1:j_analysis.q_scl:x(1),1:j_analysis.q_scl:x(1)),d(i).u(2).sc_interp1(1:j_analysis.q_scl:x(1),1:j_analysis.q_scl:x(1)),1.5,'m')
       title(['XYZ Displacement Field ', num2str(i)]);
       set(gca,'YDir','normal');
       axis off;
       colorbar;
       axis image;
       hold off;
       
       pause(1)
       
       figure(108);
       clf;
       set(108,'OuterPosition',[(scrsz(3)-scrsz(4)) 1 scrsz(4) scrsz(4)]);
       imagesc(d(i).sc_amp3interp, Clims_s); 
       title(['XYZ Stress Map ', num2str(i)]);
       set(gca,'YDir','normal');
       axis off;
       colorbar;
       axis image;
     
       
       pause(5)

       
       %        figure(15)
%        clf;
%        set(15,'OuterPosition',[scrsz(3)/8 (scrsz(4)-scrsz(3)/4)/2 3*scrsz(3)/4 scrsz(3)/4]);
       
%        subplot(1,3,1);
%        imagesc(d(i).u_xyz.sc_interp);
%        set(gca,'YDir','normal'); axis off; 
%        set(gca,'OuterPosition',[0 0 1/3 1],'Position',[0 0 1/3 1]);
%        
%        subplot(1,3,2);
%        image(i_overlay(i).im); 
%        set(gca,'YDir','normal'); axis off;
%        set(gca,'OuterPosition',[1/3 0 1/3 1],'Position',[1/3 0 1/3 1]);
%        
%        subplot(1,3,3);
%        imagesc(d(i).sc_amp3);
%        set(gca,'YDir','normal'); axis off;
%        set(gca,'OuterPosition',[2/3 0 1/3 1],'Position',[2/3 0 1/3 1]);
       
       pause(1)
       
%      Savepaths-----------------------------------------------------------
       saveas(100,[s_savepath,filesep,'input_deformation_field',filesep,'X strain ',num2str(i,'%02d'),'.png']); 
       saveas(100,[s_savepath,filesep,'input_deformation_field',filesep,'X strain ',num2str(i,'%02d'),'.fig']);
       saveas(100,[s_savepath,filesep,'input_deformation_field',filesep,'X strain ',num2str(i,'%02d'),'.tif']);  

       saveas(101,[s_savepath,filesep,'input_deformation_field',filesep,'Y strain ',num2str(i,'%02d'),'.png']);
       saveas(101,[s_savepath,filesep,'input_deformation_field',filesep,'Y strain ',num2str(i,'%02d'),'.fig']);
       saveas(101,[s_savepath,filesep,'input_deformation_field',filesep,'Y strain ',num2str(i,'%02d'),'.tif']);
       
       saveas(102,[s_savepath,filesep,'input_deformation_field',filesep,'Z strain tp ',num2str(i,'%02d'),'.png']);
       saveas(102,[s_savepath,filesep,'input_deformation_field',filesep,'Z strain tp ',num2str(i,'%02d'),'.fig']);
       saveas(102,[s_savepath,filesep,'input_deformation_field',filesep,'Z strain tp ',num2str(i,'%02d'),'.tif']);
       
       saveas(103,[s_savepath,filesep,'input_deformation_field',filesep,'XYZ strain tp ',num2str(i,'%02d'),'.png']); 
       saveas(103,[s_savepath,filesep,'input_deformation_field',filesep,'XYZ strain tp ',num2str(i,'%02d'),'.fig']);
       saveas(103,[s_savepath,filesep,'input_deformation_field',filesep,'XYZ strain tp ',num2str(i,'%02d'),'.tif']);  
       
       saveas(104,[s_savepath,filesep,'XYZ_force_field',filesep,'XYZ raw stress tp ',num2str(i,'%02d'),'.png']);
       saveas(104,[s_savepath,filesep,'XYZ_force_field',filesep,'XYZ raw stress tp ',num2str(i,'%02d'),'.fig']);
       saveas(104,[s_savepath,filesep,'XYZ_force_field',filesep,'XYZ raw stress tp ',num2str(i,'%02d'),'.tif']);
       
       saveas(105,[s_savepath,filesep,'XYZ_force_field',filesep,'XYZ MinF stress tp ',num2str(i,'%02d'),'.png']);
       saveas(105,[s_savepath,filesep,'XYZ_force_field',filesep,'XYZ MinF stress tp ',num2str(i,'%02d'),'.fig']);
       saveas(105,[s_savepath,filesep,'XYZ_force_field',filesep,'XYZ MinF stress tp ',num2str(i,'%02d'),'.tif']);
      
       saveas(106,[s_savepath,filesep,'XYZ_force_field',filesep,'XYZ MedF stress tp ',num2str(i,'%02d'),'.png']);
       saveas(106,[s_savepath,filesep,'XYZ_force_field',filesep,'XYZ MedF stress tp ',num2str(i,'%02d'),'.fig']);
       saveas(106,[s_savepath,filesep,'XYZ_force_field',filesep,'XYZ MedF stress tp ',num2str(i,'%02d'),'.tif']);
      
       saveas(107,[s_savepath,filesep,'deformation_field',filesep,'quiv_interp_dfield ',num2str(i,'%02d'),'.png']);
       saveas(107,[s_savepath,filesep,'deformation_field',filesep,'quiv_interp_dfield ',num2str(i,'%02d'),'.fig']);
       saveas(107,[s_savepath,filesep,'deformation_field',filesep,'quiv_interp_dfield ',num2str(i,'%02d'),'.tif']);
       
       saveas(108,[s_savepath,filesep,'XYZ_force_field',filesep,'MinF Interp stress tp ',num2str(i,'%02d'),'.png']);
       saveas(108,[s_savepath,filesep,'XYZ_force_field',filesep,'MinF Interp stress tp ',num2str(i,'%02d'),'.fig']);
       saveas(108,[s_savepath,filesep,'XYZ_force_field',filesep,'MinF Interp stress tp ',num2str(i,'%02d'),'.tif']);
end

%% IMAGE ANGULAR STRESS HISTOGRAM
if run_switch.ang_hist_ON == 1
%--------------------------------------------------
[NUM,txt,RAW] = xlsread([c_trackpath,c_trackfile]);
%--------------------------------------------------
Cell_position.data = NUM(:,1:2).*1e-6;
Wedges=16;Rbinnum=20;
cell_v=[Cell_position.data(2:end,:)-Cell_position.data(1:end-1,:);0,0];

X=edge_length*repmat(0:size(d(1).sc_AF3_med,1)-1,size(d(1).sc_AF3_med,2),1);
Y=X';clim=0;

for i=1:timepoints
    clim=max(clim,max(d(i).sc_AF3_med(:)));
end
 for i = 1: timepoints
     
     
     cell_pos_x = Cell_position.data(i,1);
     cell_pos_y = Cell_position.data(i,2);

     % d(i).sc_AF3_min is the variable with the noise floor removed stress
     % field
     %Define Theta and R coordinate matrix
     R=((X-cell_pos_x).^2+(Y-cell_pos_y).^2).^.5;
     Theta= atan2((Y-cell_pos_y),(X-cell_pos_x));
     Thetabins=-pi:2*pi/Wedges:pi;
     Thetabincenters=Thetabins(1:end-1)+pi/Wedges;
     for thetabin=1:Wedges
         Thetaforces(thetabin)=mean(d(i).sc_AF3_med(Theta>Thetabins(thetabin) & Theta<Thetabins(thetabin+1)));
     end
     Rbins=0:max(R(:))/Rbinnum:max(R(:));
     for Rbin=1:Rbinnum
         Rforces(Rbin)=mean(d(i).sc_AF3_med(R>Rbins(Rbin) & R<Rbins(Rbin+1)));
     end
     figure(18);
     clf;
     subplot(2,2,[1 2]);plot(Rbins(2:end),Rforces);
     title(['Time Point ' num2str(i)]);xlabel(['R (m) in ' num2str(Rbinnum) ' bins']);
     ylabel('Mean stress (PA)');
     subplot(2,2,3);polar(Thetabincenters([1:end,1]),Thetaforces([1:end,1]));
     hold on; compass(10e6*cell_v(i,1),10e6*cell_v(i,2)); %plots in tenths of a micron        
     subplot(2,2,4);imagesc(X(1,:),Y(:,1),d(i).sc_AF3_med,[0,clim]);
     hold on; axis square; axis xy; colorbar; plot(cell_pos_x,cell_pos_y,'x','MarkerSize',10);
     hold on; quiver(Cell_position.data(:,1),Cell_position.data(:,2),cell_v(:,1),cell_v(:,2),'LineWidth',2','color',[1 1 1]);
     quiver(Cell_position.data(i,1),Cell_position.data(i,2),cell_v(i,1),cell_v(i,2),'LineWidth',5,'color',[0 0 0]);
 
     saveas(18,[s_savepath,filesep,'angular histogram',filesep,'Angular Histogram ',num2str(i),'.fig'])
     saveas(18,[s_savepath,filesep,'angular histogram',filesep,'Angular Histogram ',num2str(i),'.png'])
     
 end

end
%--------------------------------------------------------------------------
if run_switch.sub_com_speed_ON == 1
    %--------------------------------------------------
    [NUM,txt,RAW] = xlsread([c_trackpath,c_trackfile]);
    %--------------------------------------------------
    Cell_position.data = NUM(:,1:2).*1e-6;
    %t_step = j_analysis.time_int;
    bin_size = 0.1;
    
    COM_x = Cell_position.data(:,1);
    COM_y = Cell_position.data(:,2);
    
    time = length(COM_x);
    
    v_COM_x = []; v_COM_y = []; v_COM_mag=[];
    
    for i = 2:time %Assign velocities at the end of the time step
        v_COM_x(i-1) = (COM_x(i) - COM_x(i-1))./(60*capture_interval);%t_step;
        v_COM_y(i-1) = (COM_y(i) - COM_y(i-1))./(60*capture_interval);%t_step;
        
        
        v_COM_mag = ((v_COM_x).^2 + (v_COM_y).^2).^(1/2);
    end
        % Figure - Show COM evolution, Linear Fit Speed, Histogram Fit Speed
        
        h_COM_speed = figure(105);
        set(h_COM_speed,'OuterPosition',[scrsz(4)/3 scrsz(4)/3 scrsz(4) scrsz(4)/2]);
        
        subplot(1,3,1),
        plot(COM_x,COM_y),
        title('COM position in Meter'),xlabel('COM X'),ylabel('COM Y'),
        axis([0 272.5*1e-6 0 272.5*1e-6]);
        axis square
        
        subplot(1,3,2),
        plot(v_COM_mag),
        title('COM speed in Micron/Second'),xlabel('COM V_x'),ylabel('COM V_y'),
        axis square
        
        speed_bins = 0:bin_size:max(v_COM_mag);
        subplot(1,3,3),
        hist(v_COM_mag)
        title('COM velocity histogram (m/s)')
    
        saveas(h_COM_speed,[s_savepath,filesep,'COM_dynamics',filesep,'COM_speedplot','.tif']);
        saveas(h_COM_speed,[s_savepath,filesep,'COM_dynamics',filesep,'COM_speedplot','.fig']);
 
end
%--------------------------------------------------------------------------

if run_switch.sub_forcedisp_corr == 1
%Check if vector magnitudes are correlated
xD = v_COM_x.*(60*capture_interval); yD = v_COM_y.*(60*capture_interval); D = (xD.^2+yD.^2).^(1/2); 
nD = D./sum(D);

for i=1:(length(d)-1)%Take out last force frame so dim(nD)=dim(nF)
    
    Fx_minthrsh = []; Fy_minthrsh = [];
    
    Fx_minthrsh = d(i).s(1).sc;
    Fx_minthrsh(d(i).sc_AF2_med == 0) = 0;
    
    Fx(i).t = [d(i).s(1).sc]; %Unfiltered
    Fx(i).minthrsh = Fx_minthrsh; %Filtered 

    Fy_minthrsh = d(i).s(2).sc;
    Fy_minthrsh(d(i).sc_AF2_med == 0) = 0;
    
    Fy(i).t = [d(i).s(2).sc];
    Fy(i).minthrsh = Fy_minthrsh;

end

%Calculate net force
for i=1:length(Fx)
Fxnet(i,1) = sum(Fx(i).t(:)); Fynet(i,1) = sum(Fy(i).t(:));
Fxnet_minthrsh(i,1) = sum(Fx(i).minthrsh(:)); Fynet_minthrsh(i,1) = sum(Fy(i).minthrsh(:));
end

for i=1:length(Fxnet)
    Fmag(i,1) = ((Fxnet(i,1)).^2 + (Fynet(i,1)).^2).^(1/2);
    Fmag_minthrsh(i,1) = ((Fxnet_minthrsh(i,1)).^2 + (Fynet_minthrsh(i,1)).^2).^(1/2);
end


nF = Fmag./sum(Fmag);
nF_minthrsh = Fmag_minthrsh./sum(Fmag_minthrsh);

figure(1)
set(1,'OuterPosition',[0 scrsz(4)/2 scrsz(4)/2 scrsz(4)/2]);
plot(nD,'-bs')
hold on;
plot(nF,'-md')
hold on;
plot(nF_minthrsh,'-gd');
set(1,'OuterPosition',[1 100 scrsz(4)/2 scrsz(4)/2]);
legend('Displacement','Fnet','Fnet_filt');

hold off;

%Saving
saveas(1,[s_savepath,filesep,'angular_analysis_minthrshld',filesep,'v_mags','.png']);

%Check that nD and nF are same size column vectors
if length(nD(:,1)) < 2, nD = nD'; else 0; end
if length(nF(:,1)) < 2, nF = nF'; nF_minthrsh = nF_minthrsh'; else 0; end

[R,P] = corrcoef(nD,nF);
[R_th,P_th] = corrcoef(nD,nF_minthrsh);

disp(['Correlation Coefficient is ',num2str(R(1,2)),' for unfiltered shifted matching'])
disp(['p value is ',num2str(P(1,2)),' for unfiltered shifted matching'])
disp(['Correlation Coefficient is ',num2str(R_th(1,2)),' for filtered shifted matching'])
disp(['p value is ',num2str(P_th(1,2)),' for filtered shifted matching'])


Cc(j,1) = R(1,2); Pv(j,1) = P(1,2);
Cc_th(j,1) = R_th(1,2); Pv_th(j,1) = P_th(1,2);

pause(1)
%% Determine Force Angle/Displacement Angle Correlation

% Normalize direction, (thresholded) force to take dot products
F_vectors = [Fxnet_minthrsh Fynet_minthrsh];
F_squared_comps = F_vectors.^2;
F_vector_mags = F_squared_comps(:,1)+F_squared_comps(:,2);
F_vecmags_max = max(F_vector_mags);
%Normalize vectors to max
F_vecnorm = (F_vector_mags.^(1/2))./(F_vecmags_max^(1/2));
F_set_mag = sum(F_vector_mags);

xD = xD'; yD = yD'; %columnize direction vectors
D_vectors = [xD yD];
D_squared_comps = D_vectors.^2;
D_vector_mags = D_squared_comps(:,1)+D_squared_comps(:,2);
D_vecmags_max = max(D_vector_mags);
%Normalsize vectors to max
D_vecnorm = (D_vector_mags.^(1/2))./(D_vecmags_max^(1/2));
D_set_mag = sum(D_vector_mags);


R_nrm = (F_vector_mags.^(1/2)).*(D_vector_mags.^(1/2));
R_nrm_mag = sum(R_nrm(:));

%Turn arrays Fxnet, Fynet into polar coordinates
for i = 1:length(Fx)
    [Fth, Fmg] = cart2pol(Fxnet(i,1),Fynet(i,1));
    [Fth_minthrsh, Fmg_minthrsh] = cart2pol(Fxnet_minthrsh(i,1),Fynet_minthrsh(i,1));
    [Dth, Dmg] = cart2pol(xD(i,1),yD(i,1));
    
    Ftheta(i,1) = Fth;
    Ftheta_minthrsh(i,1) = Fth_minthrsh;
    Dtheta(i,1) = Dth;
    
    [fx fy] = pol2cart(Fth,1);
    [fx_minthrsh fy_minthrsh] = pol2cart(Fth_minthrsh,1);
    [dx dy] = pol2cart(Dth,1);
    
    f_x(i,1) = fx;
    f_x_minthrsh(i,1) = fx_minthrsh;
    f_y(i,1) = fy;
    f_y_minthrsh(i,1) = fy_minthrsh;
    
    d_x(i,1) = dx;
    d_y(i,1) = dy;
    
    
    figure(2)
    compass(fx,fy,'--m')
    hold on
    compass(fx_minthrsh,fy_minthrsh,'--g')
    hold on
    compass(dx,dy,'-b')
    legend('F','Fmedfiltered','Disp');
    set(2,'OuterPosition',[scrsz(4)/2+100 scrsz(4)/4 scrsz(4)/2 scrsz(4)/2]); 
    hold off
    pause(1)
    
    
    saveas(2,[s_savepath,filesep,'angular_analysis_minthrshld',filesep,'fd_vects_t',num2str(i,'%02d'),'.png']);
    saveas(2,[s_savepath,filesep,'angular_analysis_minthrshld',filesep,'fd_vects_t',num2str(i,'%02d'),'.fig']); 
    
    
    cosang(i,1) = cos(abs(Ftheta(i,1) - Dtheta(i,1)));   
    cosang_minthrsh(i,1) = cos(abs(Ftheta_minthrsh(i,1) - Dtheta(i,1)));   
    
    %Compute dot product of vectors; store to sum
    dp(i,1) = dot(F_vectors(i,:)./F_vecmags_max^(1/2),D_vectors(i,:)./D_vecmags_max^(1/2));
    rp(i,1) = (dot(F_vectors(i,:),D_vectors(i,:)))/(R_nrm_mag);
    
end

figure(3)
set(3,'OuterPosition',[(scrsz(3)-(6/8)*scrsz(4))/2 scrsz(4)/8 (6/8)*scrsz(4) (6/8)*scrsz(4)]);
plot(rp)
title('Set Normalized Displacement-Force Dot Products')
pause(2)

figure(4)
set(3,'OuterPosition',[(scrsz(3)-(6/8)*scrsz(4))/2 scrsz(4)/8 (6/8)*scrsz(4) (6/8)*scrsz(4)]);
plot(dp)
title('Component Normalized Displacement-Force Dot Products')
pause(2)

saveas(3,[s_savepath,filesep,'angular_analysis_minthrshld',filesep,'SN_FD_dots',num2str(i,'%02d'),'.tif']);
saveas(3,[s_savepath,filesep,'angular_analysis_minthrshld',filesep,'SN_FD_dots',num2str(i,'%02d'),'.fig']);

saveas(4,[s_savepath,filesep,'angular_analysis_minthrshld',filesep,'CM_FD_dots',num2str(i,'%02d'),'.tif']);
saveas(4,[s_savepath,filesep,'angular_analysis_minthrshld',filesep,'CM_FD_dots',num2str(i,'%02d'),'.fig']);

pause(1)

end

%% -----------------------------------Gather Results------------------------------------
Results.AvgStress_MinFilter = Stress_MinFilter_Avg;
Results.AvgStress_MedFilter = Stress_MedFilter_Avg;
Results.SumStress_MinFilter = Stress_MinFilter_Sum;
Results.Timepoint_MaxStress = Stress_Max;
Results.Maximum_Stress = max(Stress_Max(:));
Results.TimeAvgStress_MinFilter = sum(Stress_MinFilter_Avg(:))/timepoints;
Results.TimeAvgStress_MedFilter = sum(Stress_MedFilter_Avg(:))/timepoints;
Results.TimeSumStress_MinFilter = sum(Stress_MinFilter_Sum(:))/timepoints;
Results.Exprdate = s_exprdate;
Results.Celltype = s_celltype;
Results.Thick = 
%%-------------------------------------------------------------------------
if run_switch.sub_genfig3 == 1
    for k = 1:length(i_overlay)
        TS(k).truelims = d(k).sc_amp3(2:32,3:31);
        DS(k).truelims = d(k).u_xyz.truelims_interp.*1e6;
        h = sub_genfig3(i_overlay(k).im,DS(k).truelims,TS(k).truelims);
        saveas(h,[s_savepath,filesep,'fig3',filesep,'h ',num2str(k),'.fig'])
        saveas(h,[s_savepath,filesep,'fig3',filesep,'h ',num2str(k),'.png'])
    end
else 0;
end
%--------------------------------------------------------------------------
if run_switch.save_geometry == 1
    if run_switch.drift_corr3d == 1
        save([s_savepath,filesep,'DCon_Geo.mat'],'d');
    else
        save([s_savepath,filesep,'DCoff_Geo.mat'],'d');
    end
    
    save([s_savepath,filesep,'Datapoint_Results.mat'],'Results');

else disp('Geometry NOT saved');
end

%--------------------------------------------------------------------------     
if run_switch.ref_move_ON == 1
    disp('NOTE: Reference switch is ON');
else 0;
end
%--------------------------------------------------------------------------
disp([s_exprdate,'_',s_celltype,'_',s_datapoint,' Analysis completed']);


pause(10)
close all
 
