# Supplementary material for: A Novel 3D Fibril Force Assay Implicates Src in Tumor Cell Force Generation in Collagen Networks
Source: PLoS One. 2013 Mar 11;8(3):e58138. doi: 10.1371/journal.pone.0058138 (PMC3594227; doi:10.1371/journal.pone.0058138)
Supplement: File S1 — Contains all Matlab files used in the 3D traction force calculations and a detailed protocol for creation of the 3D fibrillar collagen gel adhered to a polyacrylamide gel system in a MatTek 6-well glass-bottom dish. (ZIP) [file pone.0058138.s012.zip › Protocol and Matlab Files/Tractionforce3d Matlab Files/Track2Stress_3D_BATCH_AUTORUN.m]

%Starts AUTO BATCH run of Track2Stress_3D

%------------------------------------------
% by Jamie Polackwich
% Georgetown University Physics - May 2012
% rjpolackwich@gmail.com

close all; clear global; clear all; warning off; clc;


scrsz = get(0,'ScreenSize');

tic

%% BATCH VERSION - DEFAULT HERE 
run_switch.use_ref_image = 0;          % == 1 uses experimental reference (tp 1), == 0 user defined median reference 
run_switch.ang_hist_ON = 0;            % Angular histogram option
run_switch.ref_move_ON = 0;            % Default = 0 (= 1 if reference frame is last time point in Imaris tracks)                 
run_switch.sub_ang_hist_ON = 0;        % Optional generate angular force histogram plots
run_switch.sub_com_speed_ON = 0;       % Optional general cell center of mass speed plots
run_switch.drift_corr3d = 1;           % Drift correct in x y z 
run_switch.sub_CBoverlay_DF_TF = 0;    % XYZ displacement - Cell+Beads - XYZ force figure
run_switch.save_geometry = 1;          % Save geometry 
run_switch.sub_forcedisp_corr = 0;     % Optional net force/cell displacement vector correlation
run_switch.choose_pascal = 1;          % == 1 is Force/edgelength^2; == 0 is Pascal
run_switch.sub_genfig3 = 0;            % Generate figure three for paper 1/31/2012
run_switch.overwrite_folder_ON = 0;    % FOR TESTING: = 1 overwrites test folder
run_switch.use_max_filter_cutoff = 0;  % == 1 sets a filtering threshold equal to max_stress(i)/20
%% Define Batch Analysis Parameters -------------------------------------------------------------------

% ALL UNITS OF LENGTH IN METERS!!

G_prime = 100;                         % Measured G' value of substrate
z0 = 1;                                % Distance of beads from surface/thickness of layer
nu = 0.45;                             % Poisson ratio
EM = 2*G_prime*(1+nu);                 % Young's modulus
min_feature_size = 1.25;                % in pixels (xy filter size); smaller values give better spatial resolution but worse SNR
min_feature_size_z = 2.5;              % in pixels (z filter size) 
% thick = 30e-6;                       % Specify the thickness of your gel 
capture_interval = 20;                 % Time between image capture (minutes)
ovr = 2;                               % ovr = 1 -> avg particle separation; ovr > 1 -> less than avg particle separation
q_scl = 2;                             % How to scale size of quiver points by (1/2*q_scl)
c_scale = 0.8;                         % How to scale size of color lims in terms of max deform/stress

j_analysis.gprime = G_prime;
j_analysis.Z0 = 1;
j_analysis.Nu = 0.45;
j_analysis.Y_mod = EM;
j_analysis.min_feature = min_feature_size;
j_analysis.min_feature_z = min_feature_size_z;
%j_analysis.s_thick = thick;
j_analysis.time_int = capture_interval*60; % Convert to seconds
j_analysis.ovr = ovr;
j_analysis.q_scl = q_scl;
j_analysis.c_scale = c_scale;


%% Define Batch Path & Info
datainfo.s_startpath = fullfile('E:', 'Jamie', 'TractionForces_3D');
datainfo.s_trackpath = fullfile('E:', 'Jamie', 'TractionForces_3D','IMARIS_Spot_Tracks');
datainfo.exp_dir = uigetdir(datainfo.s_trackpath,'Choose Experiment');
data_list = dir(datainfo.exp_dir);


% Results Variables
Experiment_AvgStress_MinFilter = [];
Experiment_AvgStress_MedFilter = [];
Experiment_SumStress_MinFilter = [];
Experiment_MaxStresses = [];

for q = 3:length(data_list)
    
    s_trackfile = data_list(q).name;
    s_trackpath = fullfile(datainfo.exp_dir,s_trackfile);
    
    
    %Run Analysis Code
    
    
    
    Datapoint_Results = Track2Stress_3D_BATCH_ANALYSIS(datainfo,run_switch,j_analysis,s_trackpath,s_trackfile);
    
    Experiment_AvgStress_MinFilter = [Experiment_AvgStress_MinFilter, Datapoint_Results.TimeAvgStress_MinFilter];
    Experiment_SumStress_MinFilter = [Experiment_SumStress_MinFilter, Datapoint_Results.TimeSumStress_MinFilter];
    Experiment_AvgStress_MedFilter = [Experiment_AvgStress_MedFilter, Datapoint_Results.TimeAvgStress_MedFilter];
    Experiment_MaxStresses = [Experiment_MaxStresses, Datapoint_Results.Maximum_Stress];
    
    
    clear s_trackfile;
    clear s_trackpath;
    if q < length(data_list),
    clear Datapoint_Results;
    end
    
end
   
figure(1)
clf;
set(1,'OuterPosition',[0 1 scrsz(4) scrsz(4)])
plot(Experiment_AvgStress_MinFilter, 'rs','MarkerSize', 10);
hold on;
plot(Experiment_AvgStress_MedFilter, 'bd','MarkerSize', 10);
axis auto;
legend('MinFilt','MedFilt');
hold off;

pause(5);

figure(2)
clf;
set(2,'OuterPosition',[0 1 scrsz(4) scrsz(4)])
plot(Experiment_SumStress_MinFilter, 'bs','MarkerSize', 10);
axis auto;
legend('MinSumForce');


%Write Variables to Text Format


% Save Experiment Results & Record Notebook
if run_switch.overwrite_folder_ON == 1,
    
    Batch_Savepath = [datainfo.s_startpath,filesep,'Batch_Analysis',filesep,Datapoint_Results.Exprdate,'_',Datapoint_Results.Celltype,filesep,'BatchRun_Test',];
    
    save([Batch_Savepath,filesep,'Experiment_Avg_Stress_MinFilt.mat'],'Experiment_AvgStress_MinFilter');
    save([Batch_Savepath,filesep,'Experiment_Avg_Stress_MedFilt.mat'],'Experiment_AvgStress_MedFilter');
    save([Batch_Savepath,filesep,'Experiment_Sum_Stress_MinFilt.mat'],'Experiment_SumStress_MinFilter');
    save([Batch_Savepath,filesep,'Experiment_Maximum_Stresses.mat'],'Experiment_MaxStresses');
    saveas(1,[Batch_Savepath,filesep,'Avg_Stress_Fig.tif']);
    saveas(2,[Batch_Savepath,filesep,'Min_Sum_Stress_Fig.tif']);
    
    % Open Output TXT File and write Header
    outfile = [Batch_Savepath,filesep,'Traction_Forces_AUTORUN_TEST_Results_TXT.txt'];
    fid = fopen(outfile,'w');     %Open or create new file for writing.  Discard existing contents, if any.
    fprintf(fid,'%s\t %s  \r\n  %s\t %s  \r\n \r\n  %s\t %s  \r\n  %s\t %s \r\n  %s\t %s  \r\n  %s\t %s  \r\n  %s\t %s',...
        'Experiment:',[Datapoint_Results.Exprdate,'_',Datapoint_Results.Celltype],'Test Run Date:',...
        num2str(date),'Used Exp Reference Image:',num2str(run_switch.use_ref_image),'Drift Corrected:',num2str(run_switch.drift_corr3d),...
        'Time Interval(min):',num2str(capture_interval),'XY Min Feature Size:',num2str(min_feature_size),'Z Min Feature Size:',num2str(min_feature_size_z));
    fclose(fid);

else 
    
    Batch_Savepath = [datainfo.s_startpath,filesep,'Batch_Analysis',filesep,Datapoint_Results.Exprdate,'_',Datapoint_Results.Celltype,filesep,'BatchRun_',datestr(date,29)];
    
    save([Batch_Savepath,filesep,'Experiment_Avg_Stress_MinFilt.mat'],'Experiment_AvgStress_MinFilter');
    save([Batch_Savepath,filesep,'Experiment_Sum_Stress_MinFilt.mat'],'Experiment_SumStress_MinFilter');
    save([Batch_Savepath,filesep,'Experiment_Avg_Stress_MedFilt.mat'],'Experiment_AvgStress_MedFilter');
    save([Batch_Savepath,filesep,'Experiment_Maximum_Stresses.mat'],'Experiment_MaxStresses');
    saveas(1,[Batch_Savepath,filesep,'Avg_Stress_Fig.tif']);
    saveas(2,[Batch_Savepath,filesep,'Min_Sum_Stress_Fig.tif']);
    
    % Open Output TXT File and write Header
    outfile = [Batch_Savepath,filesep,'Traction_Forces_AUTORUN_Results_TXT_',num2str(date),'.txt'];
    fid = fopen(outfile,'w');     %Open or create new file for writing.  Discard existing contents, if any.
    fprintf(fid,'%s\t %s  \r\n  %s\t %s  \r\n \r\n  %s\t %s  \r\n  %s\t %s  \r\n  %s\t %s  \r\n  %s\t %s  \r\n  %s\t %s',...
        'Experiment:',[Datapoint_Results.Exprdate,'_',Datapoint_Results.Celltype],'Analysis Run Date:',...
        num2str(date),'Used Exp Reference Image:',num2str(run_switch.use_ref_image),'Drift Corrected:',num2str(run_switch.drift_corr3d),...
        'Time Interval(min):',num2str(capture_interval),'XY Min Feature Size:',num2str(min_feature_size),'Z Min Feature Size:',num2str(min_feature_size_z));
    fclose(fid);


end


disp(['Batch Analysis of ',datainfo.exp_dir,' complete'])

toc
