# Supplementary material for: A Novel 3D Fibril Force Assay Implicates Src in Tumor Cell Force Generation in Collagen Networks
Source: PLoS One. 2013 Mar 11;8(3):e58138. doi: 10.1371/journal.pone.0058138 (PMC3594227; doi:10.1371/journal.pone.0058138)
Supplement: File S1 — Contains all Matlab files used in the 3D traction force calculations and a detailed protocol for creation of the 3D fibrillar collagen gel adhered to a polyacrylamide gel system in a MatTek 6-well glass-bottom dish. (ZIP) [file pone.0058138.s012.zip › Protocol and Matlab Files/Tractionforce3d Matlab Files/window2.m]

function out=window2(wn,sz)
%out = window2(wn,sz)
%
% PURPOSE:  creates a two dimensional window for FFT operations
%
% INPUT:  wn - string specfying window type, see window.m
%         sz - integer specifying window size in 1D, see window.m
%
% OUTPUT: out - a [szr x szc] double array corresponding to the desired 2D
%      FFT window
% CREATED:  Eric R. Dufresne sometime in 2006
% MODIFICATION HISTORY:
%    - COMMENTED 7/2007
%    - Updated for speed on 7/2008, ERD


if length(sz)==1
    szx=sz;
    szy=sz;
else
    szr=sz(1);
    szc=sz(2);
end

[wnx,wny]=meshgrid(window(wn,szc),window(wn,szr));

out=wnx.*wny;
